# Supplementary material for: Impact of sequencing read quality on whole-genome sequencing outcomes for foodborne pathogens using a BacWORK standardized analysis workflow
Source: Bioinform Adv. 2026 May 7;6(1):vbag130. doi: 10.1093/bioadv/vbag130 (PMC13265382; doi:10.1093/bioadv/vbag130)
Supplement: vbag130_Supplementary_Data [file vbag130_supplementary_data.zip]

Archive with 2 entries (2 files):
- Additional_file.pdf
- Supplementary_tables.xlsx
