# Supplementary material for: Impact of sequencing read quality on whole-genome sequencing outcomes for foodborne pathogens using a BacWORK standardized analysis workflow
Source: Bioinform Adv. 2026 May 7;6(1):vbag130. doi: 10.1093/bioadv/vbag130 (PMC13265382; doi:10.1093/bioadv/vbag130)
Supplement: vbag130_Supplementary_Data [file vbag130_supplementary_data.zip › Supplementary_tables.xlsx]

## Sheet: S1
	Aquamis	Bactopia	Nullarbor	TORMES	ASA3P	rMAP	CABGen	ProkEvo	BacWORK
Raw data quality check and filtering
trimming / quality	+	+	+	+	+	+	+	+	+
inter-species contamination	+		+	+			+		+
intra-species contamination	+								+
Assembly
assembly	+	+ (several choices)	+ (several choices)	+	+	+ (several choices)	+	+	+
contig ordering				+	+				+
Assembly quality control
inter-species contamination	+	+			+		+		+
assembly quality	+	+		+		+	+	+	+
Annotation
functionnal annotation	+	+	+	+	+	+	+	+	+
plasmid identification		+		+		+	+	+	+
phage identification		+							+
resistance genes screening		+	+	+	+	+	+	+	+
virulence genes screening			+	+	+	+	+	+	+
Typing
mlst	+	+	+	+		+	+	+	+
cgMLST		+							+
variants calling		+	+		+	+	+ (targeted)
Species specific Typing
Escherichia coli		phylotyping, serotyping and STEC finder		fimH typing					phylotyping, serotyping and STEC finder
Salmonella enterica		serotyping		serotyping					serotyping
Listeria monocytogenes		serotyping							serotyping
Campylobacter jejuni									host specific markers detection (10.1128/AEM.03085-16)
Staphylococcus aureus		assignment of SECCmec type							enterotxines screnning, spa type identification, assignment of SECCmec type
Bacillus cereus group		taxonomic classification							taxonomic classification, specific virulence genes screenning
Clostridium perfringens & difficile									specific virulence genes screening
Klebsiellia group		genotyping		surface ploysaccharide locus typing
Streptococcus pneumoniae & suis		serotyping
Results Reporting
format	json & rmarkdown	json, tabular & html		html (markdown)	html5 user interface	html (markdown)	web tool		json, tabular & html

## Sheet: S2
SampleID	strain	Genus	Species	Predicted_Technology	Reads_before_filtering	Reads_length_before_filtering	Reads_after_filtering	Q30_before_filtering	Reads_percent_filtered	Reads_length_after_filtering	CloserRef	CloserRef_length	DeepCoverage_closerRef	DeepCoverageStd_closerRef	BreadthCoverage_closerRef	Kraken2_output	NbContigs	TotalLength	LargestContig	N50	GenomeFraction	Plasmid_contigs	ST	Serotype	CC	Seqsero2_antigenic_profile	Seqsero2_serovar	Sistr_serovar	STEC
Strain1_N	Strain1	Escherichia	coli	MiSeq	1954976	236	1817484	0.790898	92.97	190	NZ_AP027170.1	5668289	43.701	28.57	96.0221	False	562.0	5826091.0	166286.0	94375.0	91.502	4	21	O26:H11					Yes
Strain1_L	Strain1	Escherichia	coli	MiSeq	1812558	271	1659150	0.834275	91.54	237	NZ_AP027170.1	5668289	56.5343	36.43	96.4405	False	496.0	5821362.0	191016.0	94375.0	91.646	4	21	O26:H11					Yes
Strain1_K	Strain1	Escherichia	coli	MiSeq	2293834	279	2077762	0.818582	90.58	243	NZ_AP027170.1	5668289	71.1184	44.19	96.6533	False	500.0	5821316.0	238432.0	96401.0	91.781	11	21	O26:H11					Yes
Strain1_J	Strain1	Escherichia	coli	MiSeq	1297920	277	1180758	0.82089	90.97	237	NZ_AP027170.1	5668289	38.8161	26.85	96.4262	False	589.0	5806770.0	153346.0	54689.0	91.465	5	21	O26:H11					Yes
Strain1_I	Strain1	Escherichia	coli	MiSeq	1533574	280	1387594	0.817088	90.48	241	NZ_AP027170.1	5668289	46.0851	31.53	96.2824	False	572.0	5805702.0	196682.0	60881.0	91.454	4	21	-:H11					Yes
Strain1_H	Strain1	Escherichia	coli	MiSeq	7900276	147	6888182	0.888127	87.19	131	NZ_AP027170.1	5668289	135.0677	77.79	96.3731	False	464.0	5765106.0	238368.0	92126.0	91.087	7	21	O26:H11					Yes
Strain1_E	Strain1	Escherichia	coli	MiSeq	3864882	242	3270280	0.880522	84.62	211	NZ_AP027170.1	5668289	106.618	55.60	96.5868	False	461.0	5816566.0	196324.0	101159.0	91.844	6	21	O26:H11					Yes
Strain1_D	Strain1	Escherichia	coli	MiSeq	3582944	225	3206944	0.905424	89.51	194	NZ_AP027170.1	5668289	101.6087	56.46	95.7638	False	526.0	5827175.0	238432.0	102784.0	91.692	2	21	O26:H11					Yes
Strain1_A	Strain1	Escherichia	coli	MiSeq	2200050	245	1945010	0.848576	88.41	208	NZ_AP027170.1	5668289	59.6938	37.58	96.0702	False	545.0	5747845.0	166286.0	88540.0	91.511	1	21	O26:H11					Yes
6-G	strain6	Campylobacter	jejuni	MiSeq	881546	248	843224	0.90597	95.65	227	NZ_OX437061.1	1760653	100.9375	24.99	99.4051	False	38.0	1745737.0	648934.0	154127.0	98.886	0	19
6-F	strain6	Campylobacter	jejuni	MiSeq	2668986	247	2378532	0.808156	89.12	202	NZ_OX437061.1	1760653	238.804	49.03	99.541	False	31.0	1744969.0	681361.0	154127.0	98.905	0	19
6-E	strain6	Campylobacter	jejuni	MiSeq	1279498	229	1198836	0.962167	93.7	218	NZ_OX437061.1	1760653	146.3117	34.99	99.4339	False	32.0	1745214.0	681361.0	154127.0	98.91	0	19
6-D	strain6	Campylobacter	jejuni	MiSeq	1244268	146	1202032	0.972652	96.61	141	NZ_OX437061.1	1760653	96.5025	23.81	99.4124	False	32.0	1743849.0	575733.0	154079.0	98.896	0	19
6-C	strain6	Campylobacter	jejuni	MiSeq	2646736	211	2583054	0.93194	97.59	194	NZ_OX437061.1	1760653	277.2092	163.64	99.4371	False	46.0	1746253.0	553531.0	154127.0	98.854	0	19
6-B	strain6	Campylobacter	jejuni	NextSeq	16338500	136	12879870	0.793191	78.83	98	NZ_OX437061.1	1760653	703.0954	492.10	99.5721	False	41.0	1741410.0	403296.0	123476.0	98.745	0	19
6-A	strain6	Campylobacter	jejuni	MiSeq	1332464	235	1154712	0.929642	86.66	223	NZ_OX437061.1	1760653	139.4903	32.79	99.6728	False	28.0	1744640.0	441441.0	154127.0	98.93	0	19
5-T	strain5	Campylobacter	jejuni	MiSeq	4043346	227	3724282	0.914414	92.11	210	NZ_OX437059.1	1673246	444.7765	95.61	99.4199	False	46.0	1659896.0	371435.0	127923.0	98.831	0	19
5-R	strain5	Campylobacter	jejuni	MiSeq	552042	231	459928	0.815889	83.31	195	NZ_OX437059.1	1673246	51.0751	25.87	100.0	False	28.0	1656744.0	402550.0	154049.0	98.848	0	19
5-Q	strain5	Campylobacter	jejuni	MiSeq	1486600	147	1333916	0.954513	89.73	143	NZ_OX437059.1	1673246	112.0869	24.21	99.3837	False	37.0	1655181.0	195892.0	127851.0	98.715	0	19
5-P	strain5	Campylobacter	jejuni	HiSeq 2500	7244346	98	6608692	0.958512	91.23	94	NZ_OX437059.1	1673246	367.4682	943.68	99.6841	False	374.0	1664247.0	39888.0	12882.0	97.02	0	-
5-O	strain5	Campylobacter	jejuni	MiSeq	1140204	235	1050962	0.880425	92.17	207	NZ_OX437059.1	1673246	121.6483	68.18	99.4349	False	50.0	1659883.0	385749.0	154049.0	98.812	0	19
5-M	strain5	Campylobacter	jejuni	MiSeq	336064	301	323542	0.890813	96.27	252	NZ_OX437059.1	1673246	47.0945	12.83	99.3636	False	46.0	1659350.0	569342.0	127923.0	98.838	0	19
5-K	strain5	Campylobacter	jejuni	MiSeq	2693814	183	2636210	0.97052	97.86	175	NZ_OX437059.1	1673246	275.6365	150.21	99.4602	False	55.0	1660750.0	195964.0	127923.0	98.831	0	19
5-J	strain5	Campylobacter	jejuni	NextSeq	2850630	147	2654976	0.882034	93.14	131	NZ_OX437059.1	1673246	203.4217	43.48	99.6398	False	34.0	1655848.0	417728.0	153985.0	98.762	0	19
5-I	strain5	Campylobacter	jejuni	MiSeq	1136786	294	1052378	0.90517	92.57	268	NZ_OX437059.1	1673246	161.5187	36.16	99.3932	False	31.0	1657087.0	569342.0	154049.0	98.842	0	19
5-H	strain5	Campylobacter	jejuni	MiSeq	1175132	301	1086674	0.798675	92.47	235	NZ_OX437059.1	1673246	137.1999	76.95	99.3468	False	45.0	1659344.0	214137.0	158644.0	98.771	0	19
5-G	strain5	Campylobacter	jejuni	MiSeq	1049896	251	1008034	0.909492	96.01	228	NZ_OX437059.1	1673246	129.443	31.75	99.4971	False	55.0	1661040.0	371435.0	127923.0	98.817	0	19
5-F	strain5	Campylobacter	jejuni	MiSeq	2874750	245	2557654	0.803872	88.97	194	NZ_OX437059.1	1673246	263.7773	54.76	99.4803	False	37.0	1658002.0	569342.0	127923.0	98.831	0	19
5-E	strain5	Campylobacter	jejuni	MiSeq	1594428	224	1453990	0.955777	91.19	217	NZ_OX437059.1	1673246	182.2979	43.27	99.3104	False	49.0	1660087.0	195964.0	127923.0	98.832	0	19
5-D	strain5	Campylobacter	jejuni	MiSeq	1084596	146	1008948	0.956696	93.03	143	NZ_OX437059.1	1673246	83.8341	20.55	99.431	False	39.0	1655467.0	371363.0	121430.0	98.752	0	19
5-C	strain5	Campylobacter	jejuni	MiSeq	2487104	225	2404614	0.922877	96.68	208	NZ_OX437059.1	1673246	286.4336	171.08	99.3434	False	58.0	1661097.0	194048.0	127923.0	98.823	0	19
5-B	strain5	Campylobacter	jejuni	NextSeq	16016728	126	12636698	0.802029	78.9	94	NZ_OX437059.1	1673246	699.0784	527.50	99.457	False	50.0	1652670.0	191912.0	99393.0	98.503	0	19
5-A	strain5	Campylobacter	jejuni	MiSeq	1397126	236	1209930	0.924582	86.6	223	NZ_OX437059.1	1673246	152.79	34.25	99.4263	False	46.0	1659836.0	371435.0	127923.0	98.841	0	19
4-T	strain4	Campylobacter	jejuni	MiSeq	1347326	234	1226048	0.90351	91.0	211	NZ_OX437060.1	1753524	143.3071	35.74	99.9386	False	23.0	1737552.0	435794.0	154127.0	98.989	0	19
4-R	strain4	Campylobacter	jejuni	MiSeq	760092	205	669066	0.849139	88.02	175	NZ_OX437060.1	1753524	69.1863	38.14	100.0	False	23.0	1865266.0	596977.0	189626.0	98.951	0	19
4-Q	strain4	Campylobacter	jejuni	MiSeq	1119858	147	851620	0.911383	76.05	145	NZ_OX437060.1	1753524	65.5392	15.26	99.5988	False	24.0	1736460.0	244455.0	154055.0	98.936	0	19
4-P	strain4	Campylobacter	jejuni	HiSeq 2500	5189914	97	4778716	0.961562	92.08	92	NZ_OX437060.1	1753524	250.4187	799.09	99.6269	False	85.0	1731943.0	161247.0	75342.0	98.363	0	19
4-O	strain4	Campylobacter	jejuni	MiSeq	1136950	234	1041180	0.874811	91.58	207	NZ_OX437060.1	1753524	113.9881	57.71	99.6688	False	34.0	1738689.0	596653.0	121432.0	98.931	0	19
4-M	strain4	Campylobacter	jejuni	MiSeq	385614	301	364146	0.881526	94.43	252	NZ_OX437060.1	1753524	49.745	13.55	99.3241	False	27.0	1736585.0	656170.0	154127.0	98.882	0	19
4-K	strain4	Campylobacter	jejuni	MiSeq	1756152	192	1703884	0.966294	97.02	186	NZ_OX437060.1	1753524	177.9321	95.44	99.4097	False	42.0	1739286.0	421506.0	154127.0	98.882	0	19
4-J	strain4	Campylobacter	jejuni	NextSeq	1927546	147	1803498	0.879193	93.56	126	NZ_OX437060.1	1753524	130.7182	27.26	99.367	False	32.0	1736463.0	312319.0	121368.0	98.831	0	19
4-I	strain4	Campylobacter	jejuni	MiSeq	1112748	292	1040608	0.912132	93.52	266	NZ_OX437060.1	1753524	152.6072	35.54	99.3501	False	26.0	1737682.0	435794.0	154127.0	98.959	0	19
4-H	strain4	Campylobacter	jejuni	MiSeq	1249178	301	1176212	0.795568	94.16	223	NZ_OX437060.1	1753524	138.6294	78.11	99.4282	False	35.0	1737845.0	435794.0	132143.0	98.923	0	19
4-G	strain4	Campylobacter	jejuni	MiSeq	941928	269	879382	0.879517	93.36	240	NZ_OX437060.1	1753524	109.2662	25.59	99.4086	False	25.0	1737555.0	260323.0	154127.0	98.969	0	19
4-F	strain4	Campylobacter	jejuni	MiSeq	2985806	240	2701456	0.820639	90.48	197	NZ_OX437060.1	1753524	270.7802	55.56	99.6939	False	25.0	1737530.0	596977.0	154127.0	98.95	0	19
4-E	strain4	Campylobacter	jejuni	MiSeq	1962032	225	1826262	0.958369	93.08	216	NZ_OX437060.1	1753524	218.6368	51.16	99.5851	False	26.0	1738408.0	596977.0	154127.0	98.948	0	19
4-D	strain4	Campylobacter	jejuni	MiSeq	1001134	146	957698	0.96779	95.66	142	NZ_OX437060.1	1753524	76.9581	19.18	99.4167	False	32.0	1736333.0	435680.0	154055.0	98.854	0	19
4-C	strain4	Campylobacter	jejuni	MiSeq	2807494	211	2721886	0.918115	96.95	194	NZ_OX437060.1	1753524	288.416	170.98	99.4017	False	120.0	1747704.0	189626.0	37620.0	98.793	0	19
4-B	strain4	Campylobacter	jejuni	NextSeq	18256320	126	14397538	0.799962	78.86	92	NZ_OX437060.1	1753524	750.7994	462.47	99.8062	False	37.0	1732637.0	224314.0	149259.0	98.636	0	19
4-A	strain4	Campylobacter	jejuni	MiSeq	1298892	235	1171820	0.946087	90.22	220	NZ_OX437060.1	1753524	144.6945	32.12	99.4042	False	30.0	1738047.0	421182.0	154127.0	98.931	0	19
3-T	strain3	Campylobacter	jejuni	MiSeq	4069452	136	3900918	0.948193	95.86	128	NZ_OX437058.1	1711096	290.1586	78.84	99.283	False	47.0	1694712.0	607559.0	130430.0	98.691	0	19
3-R	strain3	Campylobacter	jejuni	MiSeq	709782	223	616908	0.835162	86.92	187	NZ_OX437058.1	1711096	66.9885	31.30	100.0	False	27.0	1694769.0	440801.0	154047.0	98.907	0	19
3-Q	strain3	Campylobacter	jejuni	MiSeq	1266508	147	933612	0.90337	73.72	144	NZ_OX437058.1	1711096	72.2056	16.33	99.3468	False	21.0	1694170.0	466992.0	130426.0	98.935	0	19
3-P	strain3	Campylobacter	jejuni	HiSeq 2500	6301850	97	5813266	0.962689	92.25	93	NZ_OX437058.1	1711096	313.7437	494.28	99.53	False	56.0	1688899.0	203615.0	79946.0	98.394	0	19
3-O	strain3	Campylobacter	jejuni	MiSeq	1138632	228	1063518	0.882433	93.4	196	NZ_OX437058.1	1711096	116.4449	78.50	99.3504	False	35.0	1694813.0	229446.0	122094.0	98.844	0	19
3-M	strain3	Campylobacter	jejuni	MiSeq	355750	301	339630	0.889612	95.47	255	NZ_OX437058.1	1711096	48.2395	12.88	99.3658	False	29.0	1695913.0	631792.0	154047.0	98.898	0	19
3-K	strain3	Campylobacter	jejuni	MiSeq	1845242	196	1787678	0.963599	96.88	189	NZ_OX437058.1	1711096	195.571	103.36	99.4779	False	36.0	1696046.0	431816.0	154047.0	98.856	0	19
3-J	strain3	Campylobacter	jejuni	NextSeq	2303280	147	2149624	0.876892	93.33	126	NZ_OX437058.1	1711096	159.0865	33.56	99.3672	False	22.0	1694006.0	455675.0	153983.0	98.907	0	19
3-I	strain3	Campylobacter	jejuni	MiSeq	1071820	293	996018	0.904485	92.93	267	NZ_OX437058.1	1711096	149.1694	47.88	99.6977	False	31.0	1695874.0	407642.0	130462.0	98.971	0	19
3-H	strain3	Campylobacter	jejuni	MiSeq	1232528	301	1147208	0.796551	93.08	230	NZ_OX437058.1	1711096	140.5339	87.94	99.3893	False	26.0	1695146.0	232171.0	175515.0	98.894	0	19
3-G	strain3	Campylobacter	jejuni	MiSeq	792436	273	741156	0.878489	93.53	243	NZ_OX437058.1	1711096	95.5475	21.97	99.453	False	24.0	1695631.0	456064.0	130462.0	98.97	0	19
3-F	strain3	Campylobacter	jejuni	MiSeq	2879988	252	2551716	0.795266	88.6	199	NZ_OX437058.1	1711096	260.4903	53.00	99.7183	False	28.0	1695056.0	631792.0	154047.0	98.871	0	19
3-E	strain3	Campylobacter	jejuni	MiSeq	2594888	219	2431464	0.959939	93.7	208	NZ_OX437058.1	1711096	291.0024	66.93	99.8475	False	39.0	1696590.0	431816.0	130462.0	98.872	0	19
3-D	strain3	Campylobacter	jejuni	MiSeq	1269786	146	1213684	0.967444	95.58	142	NZ_OX437058.1	1711096	100.1262	24.21	99.3746	False	24.0	1693208.0	440405.0	154472.0	98.85	0	19
3-C	strain3	Campylobacter	jejuni	MiSeq	2431334	226	2365154	0.920842	97.28	206	NZ_OX437058.1	1711096	275.1119	194.21	99.3632	False	47.0	1696150.0	229446.0	121505.0	98.756	0	19
3-B	strain3	Campylobacter	jejuni	NextSeq	16810454	128	13181352	0.796461	78.41	93	NZ_OX437058.1	1711096	711.1349	598.20	99.4813	False	53.0	1690611.0	260810.0	106519.0	98.469	0	19
3-A	strain3	Campylobacter	jejuni	MiSeq	1379744	236	1206590	0.933758	87.45	224	NZ_OX437058.1	1711096	151.226	33.42	99.486	False	21.0	1695364.0	635300.0	154047.0	98.958	0	19
2022_20SEL1LM_L99_S	Strain1	Listeria	monocytogenes	NovaSeq	19905068	151	18410232	0.903254	92.49	126	NC_012488.1	2912690	816.5057	203.40	99.7629	False	20.0	2887932.0	690855.0	501881.0	99.025	0	4	serotype IVb	CC4
2022_20SEL1LM_L99_P	Strain1	Listeria	monocytogenes	MiSeq	2688862	147	2576614	0.979275	95.83	145	NC_012488.1	2912690	126.4067	18.09	99.455	False	22.0	2887349.0	1230905.0	501896.0	98.974	0	4	serotype IVb	CC4
2022_19SEL860LM_L99_S	Strain2	Listeria	monocytogenes	NovaSeq	18018792	151	16599712	0.913307	92.12	138	NZ_CP007686.1	2932501	715.9587	192.51	99.95	False	28.0	2982699.0	693566.0	507969.0	98.263	2	5	serotype IIb	CC5
2022_19SEL860LM_L99_P	Strain2	Listeria	monocytogenes	MiSeq	2816960	147	2701492	0.979236	95.9	143	NZ_CP007686.1	2932501	127.9269	18.79	99.439	False	20.0	2982057.0	1490529.0	1490529.0	98.296	2	5	serotype IIb	CC5
2022_19SEL852LM_L99_S	Strain3	Listeria	monocytogenes	NovaSeq	16354678	151	15272856	0.921368	93.39	140	NZ_CP025259.1	3030702	651.0298	187.10	99.715	False	30.0	3103919.0	1071663.0	513835.0	98.5	1	9	serotype IIc	CC9
2022_19SEL852LM_L99_P	Strain3	Listeria	monocytogenes	MiSeq	2927740	147	2747276	0.974501	93.84	144	NZ_CP025440.1	3030581	124.3107	18.46	99.2366	False	27.0	3101521.0	640378.0	477727.0	98.8	1	9	serotype IIc	CC9
2022_06CEB435LM_L99_S	Strain4	Listeria	monocytogenes	MiSeq	6700932	147	5661738	0.934508	84.49	140	NC_021824.1	2943218	259.2302	73.71	99.6553	False	42.0	2952171.0	1015275.0	554962.0	98.954	0	5	serotype IIb	CC5
2022_06CEB435LM_L99_P	Strain4	Listeria	monocytogenes	NovaSeq	16818386	151	15636636	0.912138	92.97	134	NC_021824.1	2943218	666.1741	186.57	99.8361	False	42.0	3040279.0	695704.0	508117.0	98.882	2	5	serotype IIb	CC5
2019_06CEB435LM_L99_P	Strain4	Listeria	monocytogenes	NextSeq	2845118	151	2702696	0.909206	94.99	133	NC_021824.1	2943218	114.2449	27.77	99.5839	False	54.0	3041013.0	579869.0	335169.0	98.861	2	5	serotype IIb	CC5
16N	Strain1	Salmonella	enterica	NextSeq	6177454	151	5278650	0.867204	85.45	127	NZ_WUPX01000001.1	4981153	130.8579	42.94	99.9319	False	89.0	4994054.0	789541.0	253290.0	98.639	0	34			4:i:-	I 4,[5],12:i:-	I 1,4,[5],12:i:-
16M	Strain1	Salmonella	enterica	MiSeq	1141768	301	1029520	0.702886	90.17	207	NZ_WUPX01000001.1	4981153	37.4734	11.84	99.8499	False	117.0	5005013.0	972041.0	283878.0	98.727	0	34			4:i:-	I 4,[5],12:i:-	I 1,4,[5],12:i:-
16L	Strain1	Salmonella	enterica	MiSeq	816734	241	723608	0.846077	88.6	197	NZ_WUQC01000001.1	5006850	26.7947	12.45	99.7399	False	250.0	4988062.0	132762.0	52178.0	98.292	0	34			4:i:-	I 4,[5],12:i:-	I 1,4,[5],12:i:-
16K	Strain1	Salmonella	enterica	MiSeq	1836260	244	1641746	0.843851	89.41	208	NZ_WUPX01000001.1	4981153	62.852	21.50	99.8611	False	113.0	5004518.0	821187.0	239265.0	98.753	0	34			4:i:-	I 4,[5],12:i:-	I 1,4,[5],12:i:-
16J	Strain1	Salmonella	enterica	MiSeq	2264506	165	2021434	0.851609	89.27	147	NZ_WUPX01000001.1	4981153	53.3071	19.25	99.8084	False	156.0	5004447.0	867950.0	212064.0	98.592	0	34			4:i:-	I 4,[5],12:i:-	I 1,4,[5],12:i:-
16I	Strain1	Salmonella	enterica	MiSeq	1926500	276	1820038	0.848197	94.47	239	NZ_WUPX01000001.1	4981153	77.3235	19.78	99.8756	False	98.0	5004949.0	972041.0	282773.0	98.798	0	34			4:i:-	I 4,[5],12:i:-	I 1,4,[5],12:i:-
16H	Strain1	Salmonella	enterica	NovaSeq	5098604	146	4682780	0.928245	91.84	139	NZ_CP098438.1	4784174	126.5117	60.40	99.1147	False	94.0	4961965.0	732132.0	282725.0	98.098	0	34			4:i:-	I 4,[5],12:i:-	I 1,4,[5],12:i:-
16G	Strain1	Salmonella	enterica	MiSeq	2670826	151	2454266	0.941462	91.89	138	NZ_WUPX01000001.1	4981153	66.5495	18.38	99.867	False	114.0	4998563.0	960712.0	282493.0	98.692	0	34			4:i:-	I 4,[5],12:i:-	I 1,4,[5],12:i:-
16F	Strain1	Salmonella	enterica	NextSeq	6652048	147	5291898	0.821692	79.55	115	NZ_WUPX01000001.1	4981153	117.7985	35.47	99.8605	False	111.0	4991602.0	768824.0	271321.0	98.581	0	34			4:i:-	I 4,[5],12:i:-	I 1,4,[5],12:i:-
16E	Strain1	Salmonella	enterica	HiSeq 2500	4852980	99	4357786	0.956085	89.8	97	NZ_WUPX01000001.1	4981153	81.6416	24.44	99.8852	False	100.0	4985137.0	628389.0	192107.0	98.468	0	34			4:i:-	I 4,[5],12:i:-	I 1,4,[5],12:i:-
16D	Strain1	Salmonella	enterica	MiSeq	1206130	238	1108738	0.878881	91.93	204	NZ_WUPX01000001.1	4981153	43.589	10.73	99.826	False	106.0	5005553.0	821187.0	280025.0	98.775	0	34			4:i:-	I 4,[5],12:i:-	I 1,4,[5],12:i:-
16C	Strain1	Salmonella	enterica	MiSeq	2761860	194	2385052	0.897691	86.36	170	NZ_WUPX01000001.1	4981153	78.0232	21.26	99.8066	False	129.0	5007205.0	821187.0	271401.0	98.721	0	34			4:i:-	I 4,[5],12:i:-	I 1,4,[5],12:i:-
16B	Strain1	Salmonella	enterica	NovaSeq	5651150	147	5221286	0.928098	92.39	135	NZ_WUPX01000001.1	4981153	138.7841	50.64	99.9611	False	92.0	4992124.0	768444.0	238854.0	98.634	0	34			4:i:-	I 4,[5],12:i:-	I 1,4,[5],12:i:-
16A	Strain1	Salmonella	enterica	NovaSeq	6114048	149	5427414	0.910734	88.77	140	NZ_WUPX01000001.1	4981153	144.2179	57.62	99.9415	False	111.0	4999877.0	878040.0	251319.0	98.691	0	34			4:i:-	I 4,[5],12:i:-	I 1,4,[5],12:i:-
15N	Strain2	Salmonella	enterica	NextSeq	8467964	151	7238600	0.867431	85.48	127	NZ_CP126178.1	4861581	177.3439	115.32	99.5285	False	94.0	4975992.0	546378.0	210577.0	98.698	1	19			4:i:1,2	Typhimurium	Typhimurium
15M	Strain2	Salmonella	enterica	MiSeq	1562870	301	1438228	0.709269	92.02	203	NZ_CP126178.1	4861581	51.3832	17.62	99.6264	False	121.0	4990541.0	606020.0	196920.0	98.8	0	19			4:i:1,2	Typhimurium	Typhimurium
15L	Strain2	Salmonella	enterica	MiSeq	1008498	228	919060	0.872963	91.13	195	NZ_CP126178.1	4861581	33.6114	14.59	99.5443	False	157.0	4984518.0	416748.0	95390.0	98.713	0	19			4:i:1,2	Typhimurium	Typhimurium
15K	Strain2	Salmonella	enterica	MiSeq	1700754	248	1432590	0.803807	84.23	208	NZ_CP126178.1	4861581	52.7443	21.31	99.5744	False	144.0	4989434.0	470279.0	134266.0	98.787	0	19			4:i:1,2	Typhimurium	Typhimurium
15J	Strain2	Salmonella	enterica	MiSeq	2462140	162	2237872	0.871516	90.89	146	NZ_CP126178.1	4861581	59.9435	25.76	99.5007	False	124.0	4979485.0	521314.0	204578.0	98.652	0	19			4:i:1,2	Typhimurium	Typhimurium
15I	Strain2	Salmonella	enterica	MiSeq	1733024	278	1644046	0.847951	94.87	236	NZ_CP126178.1	4861581	69.3103	20.90	99.6055	False	94.0	4989037.0	682063.0	223055.0	98.876	1	19			4:i:1,2	Typhimurium	Typhimurium
15H	Strain2	Salmonella	enterica	NovaSeq	4529012	146	4085756	0.916389	90.21	136	NZ_CP126178.1	4861581	106.7606	44.13	99.6396	False	109.0	4976714.0	546236.0	179894.0	98.679	0	19			4:i:1,2	Typhimurium	Typhimurium
15G	Strain2	Salmonella	enterica	MiSeq	2724510	151	2535978	0.947365	93.08	138	NZ_CP126178.1	4861581	69.6437	20.04	99.4308	False	124.0	4984352.0	576939.0	204602.0	98.738	0	19			4:i:1,2	Typhimurium	Typhimurium
15F	Strain2	Salmonella	enterica	NextSeq	10693688	147	8616702	0.82402	80.58	115	NZ_CP126178.1	4861581	187.0339	63.81	99.5788	False	140.0	4979417.0	454189.0	149913.0	98.591	0	19			4:i:1,2	Typhimurium	Typhimurium
15E	Strain2	Salmonella	enterica	HiSeq 2500	4613488	99	4171614	0.957877	90.42	96	NZ_CP126178.1	4861581	76.5652	25.80	99.5086	False	117.0	4972207.0	454629.0	145173.0	98.506	0	19			4:i:1,2	Typhimurium	Typhimurium
15D	Strain2	Salmonella	enterica	MiSeq	1347588	238	1210500	0.871463	89.83	210	NZ_CP126178.1	4861581	47.8244	14.28	99.5554	False	107.0	4990231.0	681836.0	205118.0	98.843	0	19			4:i:1,2	Typhimurium	Typhimurium
15C	Strain2	Salmonella	enterica	MiSeq	3286574	188	2778416	0.890831	84.54	167	NZ_CP126178.1	4861581	88.924	27.77	99.4405	False	138.0	4987597.0	602715.0	204602.0	98.709	0	19			4:i:1,2	Typhimurium	Typhimurium
15B	Strain2	Salmonella	enterica	NovaSeq	3428316	149	2912400	0.894673	84.95	137	NZ_CP040668.1	4904134	75.4608	31.80	99.912	False	101.0	4984933.0	576958.0	188760.0	98.875	0	19			4:i:1,2	Typhimurium	Typhimurium
15A	Strain2	Salmonella	enterica	NovaSeq	9443596	147	8403278	0.911983	88.98	139	NZ_CP053051.1	4884266	223.1532	83.34	99.8202	False	94.0	4985735.0	576933.0	223007.0	99.032	0	19			4:i:1,2	Typhimurium	Typhimurium
14N	Strain3	Salmonella	enterica	NextSeq	11231318	151	9707786	0.871369	86.43	127	NZ_CP014971.2	4784385	244.1997	65.03	99.4914	False	73.0	4894430.0	907179.0	345166.0	98.533	0	19			4:i:1,2	Typhimurium	Typhimurium
14M	Strain3	Salmonella	enterica	MiSeq	1147940	301	1062522	0.707987	92.56	201	NZ_CP098438.1	4784174	38.5505	13.16	99.4647	False	81.0	4903318.0	907776.0	300746.0	98.609	3	19			4:i:1,2	Typhimurium	Typhimurium
14L	Strain3	Salmonella	enterica	MiSeq	1194896	231	1097266	0.879193	91.83	197	NZ_CP098438.1	4784174	41.9116	16.72	99.3717	False	185.0	4888188.0	244628.0	63803.0	98.288	0	19			-:i:1,2	I -:i:1,2	Typhimurium
14K	Strain3	Salmonella	enterica	MiSeq	1857726	247	1658232	0.838804	89.26	208	NZ_CP098438.1	4784174	64.0956	22.70	99.5721	False	98.0	4903722.0	622366.0	184249.0	98.582	2	19			4:i:1,2	Typhimurium	Typhimurium
14J	Strain3	Salmonella	enterica	MiSeq	1030866	178	922410	0.852987	89.48	157	NZ_CP098438.1	4784174	26.4997	11.09	99.3869	False	150.0	4895359.0	294509.0	88141.0	98.468	2	19			4:i:1,2	Typhimurium	Typhimurium
14I	Strain3	Salmonella	enterica	MiSeq	842482	272	802188	0.852187	95.22	229	NZ_CP098438.1	4784174	33.735	9.98	99.4347	False	80.0	4903859.0	907776.0	293142.0	98.609	3	19			4:i:1,2	Typhimurium	Typhimurium
14H	Strain3	Salmonella	enterica	NovaSeq	3672534	148	3303896	0.916772	89.96	139	NZ_CP098438.1	4784174	89.42	34.08	99.6152	False	79.0	4899531.0	824865.0	376571.0	98.584	1	19			4:i:1,2	Typhimurium	Typhimurium
14G	Strain3	Salmonella	enterica	MiSeq	2390072	151	2194192	0.940724	91.8	137	NZ_CP098438.1	4784174	60.2052	15.89	99.4241	False	89.0	4897148.0	907195.0	324580.0	98.509	3	19			4:i:1,2	Typhimurium	Typhimurium
14F	Strain3	Salmonella	enterica	NextSeq	13432400	146	10942792	0.832217	81.47	116	NZ_CP098438.1	4784174	200.7387	91.68	99.5404	P22virus	99.0	4895122.0	627888.0	192336.0	98.472	3	19			4:i:1,2	Typhimurium	Typhimurium
14E	Strain3	Salmonella	enterica	HiSeq 2500	3923542	99	3541774	0.956846	90.27	96	NZ_CP098438.1	4784174	65.3949	21.29	99.5095	False	82.0	4887668.0	628303.0	178198.0	98.386	2	19			4:i:1,2	Typhimurium	Typhimurium
14D	Strain3	Salmonella	enterica	MiSeq	1381662	237	1256758	0.86813	90.96	204	NZ_CP098438.1	4784174	49.1605	13.20	99.4868	False	70.0	4903047.0	907776.0	324860.0	98.612	0	19			4:i:1,2	Typhimurium	Typhimurium
14C	Strain3	Salmonella	enterica	MiSeq	3071232	212	2571120	0.878961	83.72	185	NZ_CP098438.1	4784174	91.2429	24.94	99.406	False	80.0	4903306.0	907776.0	298105.0	98.623	0	19			4:i:1,2	Typhimurium	Typhimurium
14B	Strain3	Salmonella	enterica	NovaSeq	5371020	147	4770950	0.909302	88.83	133	NZ_CP098438.1	4784174	126.0071	51.21	99.6924	False	73.0	4894362.0	714615.0	214067.0	98.503	2	19			4:i:1,2	Typhimurium	Typhimurium
14A	Strain3	Salmonella	enterica	NovaSeq	7323550	148	6517596	0.910908	89.0	138	NZ_CP098438.1	4784174	174.3723	66.49	99.667	False	87.0	4900143.0	824606.0	361497.0	98.577	2	19			4:i:1,2	Typhimurium	Typhimurium
13N	Strain4	Salmonella	enterica	NextSeq	10438540	151	8976492	0.870586	85.99	128	NZ_WUPX01000001.1	4981153	220.7565	61.79	99.8897	False	94.0	5033376.0	907154.0	257189.0	98.616	1	34			4:i:-	I 4,[5],12:i:-	I 1,4,[5],12:i:-
13M	Strain4	Salmonella	enterica	MiSeq	1386138	301	1268814	0.719097	91.54	211	NZ_WUPX01000001.1	4981153	46.7644	13.14	99.8505	False	113.0	5046134.0	918966.0	280032.0	98.716	1	34			4:i:-	I 4,[5],12:i:-	I 1,4,[5],12:i:-
13L	Strain4	Salmonella	enterica	MiSeq	1531108	233	1406678	0.883068	91.87	204	NZ_WUPX01000001.1	4981153	53.8797	19.57	99.6427	False	236.0	5018097.0	130277.0	46906.0	98.192	0	34			-:i:-	I -:i:-	I 1,4,[5],12:i:-
13K	Strain4	Salmonella	enterica	MiSeq	2370350	220	2117492	0.850285	89.33	190	NZ_WUPX01000001.1	4981153	73.6654	25.99	99.8706	False	129.0	5047340.0	821217.0	271408.0	98.683	0	34			4:i:-	I 4,[5],12:i:-	I 1,4,[5],12:i:-
13J	Strain4	Salmonella	enterica	MiSeq	1426188	180	1284914	0.855091	90.09	158	NZ_WUPX01000001.1	4981153	36.6937	14.21	99.8	False	132.0	5036222.0	527387.0	240443.0	98.469	1	34			4:i:-	I 4,[5],12:i:-	I 1,4,[5],12:i:-
13I	Strain4	Salmonella	enterica	MiSeq	1496484	277	1430762	0.85034	95.61	228	NZ_WUPX01000001.1	4981153	60.5536	15.16	99.8469	False	104.0	5045000.0	928784.0	280032.0	98.729	0	34			4:i:-	I 4,[5],12:i:-	I 1,4,[5],12:i:-
13H	Strain4	Salmonella	enterica	NovaSeq	4686406	148	4268516	0.922972	91.08	140	NZ_WUPX01000001.1	4981153	113.3326	46.08	99.9275	False	106.0	5042159.0	836381.0	275456.0	98.662	1	34			4:i:-	I 4,[5],12:i:-	I 1,4,[5],12:i:-
13G	Strain4	Salmonella	enterica	MiSeq	1452052	151	1321652	0.935921	91.02	136	NZ_WUPX01000001.1	4981153	35.5674	9.56	99.8348	False	109.0	5030875.0	580464.0	236018.0	98.527	1	34			4:i:-	I 4,[5],12:i:-	I 1,4,[5],12:i:-
13F	Strain4	Salmonella	enterica	NextSeq	12330584	146	10043348	0.832027	81.45	117	NZ_WUPX01000001.1	4981153	213.2989	69.88	99.8907	Escherichia	136.0	5034870.0	628165.0	192170.0	98.485	1	34			4:i:-	I 4,[5],12:i:-	I 1,4,[5],12:i:-
13E	Strain4	Salmonella	enterica	HiSeq 2500	3679784	99	3337510	0.958611	90.7	96	NZ_CP149218.1	4975508	61.6214	19.40	99.553	False	118.0	5024821.0	628220.0	170535.0	98.459	1	34			4:i:-	I 4,[5],12:i:-	I 1,4,[5],12:i:-
13D	Strain4	Salmonella	enterica	MiSeq	1885768	237	1713326	0.881228	90.86	210	NZ_WUPX01000001.1	4981153	67.7351	14.81	99.8639	False	101.0	5047533.0	821217.0	282781.0	98.721	0	34			4:i:-	I 4,[5],12:i:-	I 1,4,[5],12:i:-
13C	Strain4	Salmonella	enterica	MiSeq	2877154	202	2396270	0.883996	83.29	177	NZ_WUPX01000001.1	4981153	80.7758	20.71	99.7828	False	125.0	5046645.0	919237.0	282781.0	98.679	2	34			4:i:-	I 4,[5],12:i:-	I 1,4,[5],12:i:-
13B	Strain4	Salmonella	enterica	NovaSeq	5104756	146	4719878	0.925577	92.46	131	NZ_WUPX01000001.1	4981153	123.9749	47.63	99.9318	False	93.0	5035248.0	628416.0	171877.0	98.637	1	34			4:i:-	I 4,[5],12:i:-	I 1,4,[5],12:i:-
13A	Strain4	Salmonella	enterica	NovaSeq	9272236	146	8400666	0.917656	90.6	136	NZ_CP149359.1	4963622	219.7429	79.27	99.8942	False	96.0	5032694.0	725861.0	239019.0	98.754	1	34			4:i:-	I 4,[5],12:i:-	I 1,4,[5],12:i:-
12N	Strain5	Salmonella	enterica	NextSeq	14223844	151	12385278	0.873079	87.07	126	NZ_CP126178.1	4861581	297.9148	108.59	99.6387	False	104.0	4983166.0	546578.0	210577.0	98.689	1	19			4:i:1,2	Typhimurium	Typhimurium
12M	Strain5	Salmonella	enterica	MiSeq	1088148	301	983158	0.712013	90.35	212	NZ_CP126178.1	4861581	35.9185	14.23	99.5144	False	113.0	4993813.0	681935.0	223065.0	98.819	2	19			4:i:1,2	Typhimurium	Typhimurium
12L	Strain5	Salmonella	enterica	MiSeq	1380712	223	1280086	0.888766	92.71	190	NZ_CP126178.1	4861581	45.2259	18.89	99.4077	False	207.0	4976137.0	203968.0	64569.0	98.458	1	19			-:i:1,2	I -:i:1,2	Typhimurium
12K	Strain5	Salmonella	enterica	MiSeq	1822612	246	1635696	0.845066	89.74	210	NZ_CP126178.1	4861581	61.5693	24.38	99.5195	False	137.0	4994576.0	656480.0	172402.0	98.779	1	19			4:i:1,2	Typhimurium	Typhimurium
12J	Strain5	Salmonella	enterica	MiSeq	1400032	177	1265730	0.862249	90.41	157	NZ_CP126178.1	4861581	35.169	15.63	99.4108	False	128.0	4983404.0	471968.0	172341.0	98.655	1	19			4:i:1,2	Typhimurium	Typhimurium
12I	Strain5	Salmonella	enterica	MiSeq	1638620	278	1561318	0.842857	95.28	229	NZ_CP126178.1	4861581	63.3806	19.38	99.5733	False	95.0	4993831.0	602687.0	205118.0	98.885	1	19			4:i:1,2	Typhimurium	Typhimurium
12H	Strain5	Salmonella	enterica	NovaSeq	4216842	147	3804122	0.919893	90.21	139	NZ_CP053051.1	4884266	101.3108	47.62	99.7815	False	111.0	4988861.0	471382.0	189303.0	99.041	1	19			4:i:1,2	Typhimurium	Typhimurium
12G	Strain5	Salmonella	enterica	MiSeq	853470	151	764886	0.929224	89.62	136	NZ_CP126178.1	4861581	20.161	7.47	99.4027	False	122.0	4976973.0	545994.0	196256.0	98.607	1	19			4:i:1,2	Typhimurium	Typhimurium
12F	Strain5	Salmonella	enterica	NextSeq	9758850	147	7940262	0.828437	81.36	116	NZ_CP126178.1	4861581	161.8901	51.80	99.5516	False	132.0	4982740.0	546533.0	180475.0	98.614	1	19			4:i:1,2	Typhimurium	Typhimurium
12E	Strain5	Salmonella	enterica	HiSeq 2500	4507610	99	4150768	0.96276	92.08	95	NZ_CP053051.1	4884266	76.2659	25.87	99.6965	False	104.0	4974211.0	471834.0	169332.0	98.822	1	19			4:i:1,2	Typhimurium	Typhimurium
12D	Strain5	Salmonella	enterica	MiSeq	1383074	239	1243718	0.873907	89.92	210	NZ_CP126178.1	4861581	48.6759	16.61	99.5864	False	114.0	4993769.0	681917.0	205118.0	98.801	1	19			4:i:1,2	Typhimurium	Typhimurium
12C	Strain5	Salmonella	enterica	MiSeq	2313504	217	1955722	0.888693	84.54	188	NZ_CP040668.1	4904134	69.7092	20.76	99.6366	False	126.0	4995589.0	682057.0	223065.0	98.858	1	19			4:i:1,2	Typhimurium	Typhimurium
12B	Strain5	Salmonella	enterica	NovaSeq	5718330	147	5353084	0.93719	93.61	138	NZ_CP053051.1	4884266	147.2139	58.74	99.78	False	101.0	4989788.0	576916.0	205067.0	99.05	1	19			4:i:1,2	Typhimurium	Typhimurium
12A	Strain5	Salmonella	enterica	NovaSeq	8206328	147	7274826	0.89922	88.65	126	NZ_CP126178.1	4861581	182.8597	72.92	99.6776	False	84.0	4985468.0	681649.0	223001.0	98.834	1	19			4:i:1,2	Typhimurium	Typhimurium
11N	Strain6	Salmonella	enterica	NextSeq	11423094	151	9926886	0.872921	86.9	127	NZ_WUPX01000001.1	4981153	249.5059	64.97	99.8912	False	98.0	4950875.0	919349.0	271344.0	98.595	0	34			4:i:-	I 4,[5],12:i:-	I 1,4,[5],12:i:-
11M	Strain6	Salmonella	enterica	MiSeq	1959336	301	1735122	0.651934	88.56	198	NZ_WUPX01000001.1	4981153	58.991	16.92	99.8936	False	96.0	4961451.0	920130.0	239133.0	98.781	0	34			4:i:-	I 4,[5],12:i:-	I 1,4,[5],12:i:-
11L	Strain6	Salmonella	enterica	MiSeq	1486388	229	1370450	0.884372	92.2	199	NZ_WUPX01000001.1	4981153	52.2487	20.12	99.6827	False	247.0	4941293.0	172399.0	58382.0	98.314	0	34			4:i:-	I 4,[5],12:i:-	I 1,4,[5],12:i:-
11K	Strain6	Salmonella	enterica	MiSeq	872716	262	762268	0.81979	87.34	223	NZ_WUPX01000001.1	4981153	30.6848	10.42	99.8098	False	180.0	4958478.0	242189.0	90297.0	98.592	0	34			-:i:-	I -:i:-	I 1,4,[5],12:i:-
11J	Strain6	Salmonella	enterica	MiSeq	996178	184	855568	0.807205	85.89	158	NZ_WUPX01000001.1	4981153	23.412	9.53	99.7548	False	183.0	4951006.0	272406.0	84537.0	98.515	0	34			4:i:-	I 4,[5],12:i:-	I 1,4,[5],12:i:-
11I	Strain6	Salmonella	enterica	MiSeq	1985088	276	1882032	0.847316	94.81	235	NZ_WUPX01000001.1	4981153	80.1488	18.19	99.8878	False	96.0	4961526.0	821217.0	278371.0	98.779	0	34			4:i:-	I 4,[5],12:i:-	I 1,4,[5],12:i:-
11H	Strain6	Salmonella	enterica	NovaSeq	3588504	146	3251152	0.92025	90.6	138	NZ_WUPX01000001.1	4981153	86.3111	30.91	99.9326	False	91.0	4954981.0	748084.0	204602.0	98.753	0	34			4:i:-	I 4,[5],12:i:-	I 1,4,[5],12:i:-
11G	Strain6	Salmonella	enterica	MiSeq	3206856	151	2954768	0.942108	92.14	137	NZ_WUPX01000001.1	4981153	80.6128	16.78	99.8356	False	105.0	4954884.0	727117.0	239222.0	98.675	0	34			4:i:-	I 4,[5],12:i:-	I 1,4,[5],12:i:-
11F	Strain6	Salmonella	enterica	NextSeq	9191630	147	7437934	0.828338	80.92	116	NZ_WUPX01000001.1	4981153	169.3873	54.67	99.8846	False	123.0	4952753.0	735967.0	171881.0	98.584	0	34			4:i:-	I 4,[5],12:i:-	I 1,4,[5],12:i:-
11D	Strain6	Salmonella	enterica	MiSeq	1219994	240	1113804	0.877042	91.3	209	NZ_WUPX01000001.1	4981153	44.4515	10.56	99.8418	False	93.0	4960038.0	919267.0	272867.0	98.783	0	34			4:i:-	I 4,[5],12:i:-	I 1,4,[5],12:i:-
11C	Strain6	Salmonella	enterica	MiSeq	2494772	209	2175978	0.899914	87.22	180	NZ_WUPX01000001.1	4981153	77.0348	19.99	99.7724	False	116.0	4963512.0	919946.0	271408.0	98.724	0	34			4:i:-	I 4,[5],12:i:-	I 1,4,[5],12:i:-
11B	Strain6	Salmonella	enterica	NovaSeq	6715376	146	6275262	0.935819	93.45	138	NZ_CP065082.1	4919588	170.3391	65.78	99.7827	False	92.0	4956888.0	732178.0	278323.0	98.847	0	34			4:i:-	I 4,[5],12:i:-	I 1,4,[5],12:i:-
11A	Strain6	Salmonella	enterica	NovaSeq	7629074	147	6961650	0.915773	91.25	132	NZ_WUPX01000001.1	4981153	183.4362	63.03	99.9394	False	93.0	4949116.0	726951.0	172315.0	98.606	0	34			4:i:-	I 4,[5],12:i:-	I 1,4,[5],12:i:-

## Sheet: S3
SampleID	Genus	Species	Predicted_Technology	Reads_before_filtering	Reads_length_before_filtering	Reads_after_filtering	Q30_before_filtering	Reads_percent_filtered	Reads_length_after_filtering	CloserRef	CloserRef_length	DeepCoverage_closerRef	DeepCoverageStd_closerRef	BreadthCoverage_closerRef	Kraken2_output	NbContigs	TotalLength	LargestContig	N50	GenomeFraction	Plasmid_contigs	ST	Serotype	CC	Seqsero2_antigenic_profile	Seqsero2_serovar	Sistr_serovar
2011M46620	Listeria	monocytogenes	illumina	2120350.0	144	1902828	0.858156	89.74	120	NZ_CP093220.1	2920067	77.3765	88.65	99.5449	False	43.0	2889624.0	335769.0	124967.0	98.892	0	394	serotype IIa	CC415
2001W59491	Listeria	monocytogenes	illumina	2503722.0	135	2195684	0.842913	87.7	108	NZ_CP093220.1	2920067	81.9639	78.1	99.5131	False	53.0	2888340.0	357395.0	163496.0	98.764	0	394	serotype IIa	CC415
ERR4285019	Listeria	monocytogenes	HiSeq X	2762680.0	147	2497434	0.889058	90.4	131	NZ_CP007200.1	2870277	109.0011	43.81	99.6821	False	25.0	2944096.0	992937.0	362594.0	99.118	0	394	serotype IIa	CC415
ERR4648140	Listeria	monocytogenes	HiSeq X	4285372.0	150	3984818	0.940076	92.99	142	NZ_CP007200.1	2870277	195.0941	70.54	100.0	False	61.0	2946219.0	676404.0	362610.0	99.106	0	2164	serotype IIa	-
SRR12769539	Listeria	monocytogenes	illumina	1898788.0	99	1761960	0.960535	92.79	97	NZ_CP007200.1	2870277	57.317	19.15	99.6671	False	36.0	2939855.0	522933.0	333341.0	98.922	0	394	serotype IIa	CC415
SRR15053876	Listeria	monocytogenes	illumina	3789490.0	99	3491448	0.961365	92.14	97	NZ_CP007200.1	2870277	114.9075	40.86	99.7487	False	36.0	2900612.0	993101.0	360633.0	99.018	0	394	serotype IIa	CC415
SRR15340785	Listeria	monocytogenes	illumina	4560412.0	98	3989250	0.937363	87.48	95	NZ_CP007200.1	2870277	123.9951	67.21	99.7813	False	35.0	2937495.0	376618.0	270855.0	98.989	0	394	serotype IIa	CC415
SRR4052147	Listeria	monocytogenes	illumina	2735398.0	98	2733358	0.991623	99.93	93	NZ_CP007200.1	2870277	86.0853	44.5	99.778	False	21.0	2940204.0	1033519.0	440910.0	99.038	0	394	serotype IIa	CC415
SRR4052156	Listeria	monocytogenes	illumina	2754756.0	98	2754756	0.99509	100.0	95	NZ_CP007200.1	2870277	88.039	35.29	99.7111	False	42.0	3034447.0	1033611.0	376652.0	99.068	2	394	serotype IIa	CC415
SRR4052223	Listeria	monocytogenes	illumina	2560996.0	98	2560994	0.995618	100.0	96	NZ_CP007200.1	2870277	83.2215	36.26	99.9097	False	26.0	2941121.0	1033539.0	440895.0	99.064	0	394	serotype IIa	CC415
SRR5909005	Listeria	monocytogenes	illumina	1720720.0	93	1633898	0.97792	94.95	91	NZ_CP007200.1	2870277	50.0864	20.9	99.5588	False	41.0	2941343.0	510825.0	209567.0	99.029	0	394	serotype IIa	CC415
SRR5909006	Listeria	monocytogenes	illumina	2027332.0	99	1963638	0.943078	96.86	90	NZ_CP007200.1	2870277	59.5859	92.68	99.7339	False	46.0	2939325.0	342847.0	178881.0	98.924	0	394	serotype IIa	CC415
SRR5909018	Listeria	monocytogenes	illumina	2550122.0	97	2550122	0.993945	100.0	95	NZ_CP007200.1	2870277	81.1673	31.36	99.7207	False	27.0	2940961.0	1033539.0	440862.0	99.058	0	394	serotype IIa	CC415
SRR5909019	Listeria	monocytogenes	illumina	2697492.0	98	2621534	0.985551	97.18	97	NZ_CP007200.1	2870277	85.8606	32.12	99.834	False	39.0	2941924.0	539799.0	333273.0	99.012	0	394	serotype IIa	CC415
SRR6798533	Listeria	monocytogenes	illumina	2445470.0	98	2445470	0.995304	100.0	97	NZ_CP007200.1	2870277	79.6876	31.67	99.7676	False	27.0	2940105.0	536175.0	440895.0	99.034	0	394	serotype IIa	CC415
SRR6798611	Listeria	monocytogenes	illumina	2601192.0	98	2601192	0.995273	100.0	96	NZ_CP007200.1	2870277	81.9018	32.23	99.7785	False	37.0	3003139.0	624085.0	376314.0	99.094	0	394	serotype IIa	CC415
SRR6798613	Listeria	monocytogenes	illumina	2375100.0	98	2375100	0.99541	100.0	96	NZ_CP007200.1	2870277	76.7547	29.62	99.8123	False	25.0	2940387.0	1033611.0	441002.0	99.037	0	394	serotype IIa	CC415
SRR6798620	Listeria	monocytogenes	illumina	4862074.0	98	4862074	0.995639	100.0	97	NZ_CP007200.1	2870277	156.0658	61.1	99.7842	False	30.0	3036920.0	729746.0	362213.0	99.064	1	394	serotype IIa	CC415
SRR6807446	Listeria	monocytogenes	illumina	2739404.0	97	2739404	0.995189	100.0	95	NZ_CP007200.1	2870277	87.9347	31.53	99.7347	False	25.0	2940814.0	1033611.0	440969.0	99.074	0	394	serotype IIa	CC415
SRR7429747	Listeria	monocytogenes	illumina	2743022.0	99	2672258	0.956938	97.42	94	NZ_CP007200.1	2870277	84.4093	27.13	99.6686	False	36.0	2940830.0	699098.0	333306.0	98.964	0	394	serotype IIa	CC415
SRR7440777	Listeria	monocytogenes	illumina	2224320.0	98	2224320	0.994636	100.0	97	NZ_CP007200.1	2870277	72.0738	29.32	99.6737	False	25.0	2942717.0	1035692.0	440895.0	99.061	0	394	serotype IIa	CC415
SRR7441249	Listeria	monocytogenes	illumina	3186480.0	99	3095192	0.956255	97.14	95	NZ_CP007200.1	2870277	100.2351	29.63	99.7259	False	33.0	2887567.0	1035573.0	360530.0	98.983	0	394	serotype IIa	CC415
SRR7842367	Listeria	monocytogenes	illumina	3650612.0	99	3302596	0.949367	90.47	96	NZ_CP007200.1	2870277	100.2118	30.35	99.7139	False	36.0	3074757.0	536332.0	360633.0	98.984	1	394	serotype IIa	CC415
SRR9051960	Listeria	monocytogenes	illumina	1081900.0	234	1021388	0.955162	94.41	227	NZ_CP007200.1	2870277	75.2569	50.58	99.7551	False	76.0	2982047.0	344208.0	84538.0	98.999	0	394	serotype IIa	CC415
SRR9052475	Listeria	monocytogenes	illumina	1002500.0	237	960690	0.96145	95.83	228	NZ_CP007200.1	2870277	72.0479	51.31	99.6829	False	84.0	2981138.0	360506.0	109584.0	98.965	1	394	serotype IIa	CC415
220311_22-03702_LM22-00528	Listeria	monocytogenes	illumina	3352632.0	148	3005436	0.92231	89.64	137	NZ_CP007200.1	2870277	140.5348	77.63	99.8837	False	35.0	2893549.0	779247.0	376525.0	99.14	0	394	serotype IIa	CC415
MRL-20-01394	Listeria	monocytogenes	MiSeq	1331636.0	238	1219322	0.909984	91.57	214	NZ_CP093220.1	2920067	85.7729	35.52	99.3699	False	39.0	2893786.0	421740.0	153822.0	98.985	0	394	serotype IIa	CC415
N20-2301	Listeria	monocytogenes	MiSeq	1832346.0	147	1687428	0.940817	92.09	137	NZ_CP093220.1	2920067	78.7114	22.31	99.5504	False	25.0	2891636.0	1035788.0	447529.0	98.97	0	394	serotype IIa	CC415
NGS-Lmo546A-2	Listeria	monocytogenes	MiSeq	2087268.0	245	1796028	0.93151	86.05	238	NZ_CP093220.1	2920067	138.2612	32.8	99.5504	False	20.0	2891679.0	1035855.0	447266.0	98.991	0	394	serotype IIa	CC415
2011M46620	Listeria	monocytogenes	illumina	2120350.0	144	1902828	0.858156	89.74	120	NZ_CP093220.1	2920067	77.3765	88.65	99.5449	False	43.0	2889624.0	335769.0	124967.0	98.892	0	394	serotype IIa	CC415
2001W59491	Listeria	monocytogenes	illumina	2503722.0	135	2195684	0.842913	87.7	108	NZ_CP093220.1	2920067	81.9639	78.1	99.5131	False	53.0	2888340.0	357395.0	163496.0	98.764	0	394	serotype IIa	CC415
ERR4285019	Listeria	monocytogenes	HiSeq X	2762680.0	147	2497434	0.889058	90.4	131	NZ_CP007200.1	2870277	109.0011	43.81	99.6821	False	25.0	2944096.0	992937.0	362594.0	99.118	0	394	serotype IIa	CC415
ERR4648140	Listeria	monocytogenes	HiSeq X	4285372.0	150	3984818	0.940076	92.99	142	NZ_CP007200.1	2870277	195.0941	70.54	100.0	False	61.0	2946219.0	676404.0	362610.0	99.106	0	2164	serotype IIa	-
SRR12769539	Listeria	monocytogenes	illumina	1898788.0	99	1761960	0.960535	92.79	97	NZ_CP007200.1	2870277	57.317	19.15	99.6671	False	36.0	2939855.0	522933.0	333341.0	98.922	0	394	serotype IIa	CC415
SRR15053876	Listeria	monocytogenes	illumina	3789490.0	99	3491448	0.961365	92.14	97	NZ_CP007200.1	2870277	114.9075	40.86	99.7487	False	36.0	2900612.0	993101.0	360633.0	99.018	0	394	serotype IIa	CC415
SRR15340785	Listeria	monocytogenes	illumina	4560412.0	98	3989250	0.937363	87.48	95	NZ_CP007200.1	2870277	123.9951	67.21	99.7813	False	35.0	2937495.0	376618.0	270855.0	98.989	0	394	serotype IIa	CC415
SRR4052147	Listeria	monocytogenes	illumina	2735398.0	98	2733358	0.991623	99.93	93	NZ_CP007200.1	2870277	86.0853	44.5	99.778	False	21.0	2940204.0	1033519.0	440910.0	99.038	0	394	serotype IIa	CC415
SRR4052156	Listeria	monocytogenes	illumina	2754756.0	98	2754756	0.99509	100.0	95	NZ_CP007200.1	2870277	88.039	35.29	99.7111	False	42.0	3034447.0	1033611.0	376652.0	99.068	2	394	serotype IIa	CC415
SRR4052223	Listeria	monocytogenes	illumina	2560996.0	98	2560994	0.995618	100.0	96	NZ_CP007200.1	2870277	83.2215	36.26	99.9097	False	26.0	2941121.0	1033539.0	440895.0	99.064	0	394	serotype IIa	CC415
SRR5909005	Listeria	monocytogenes	illumina	1720720.0	93	1633898	0.97792	94.95	91	NZ_CP007200.1	2870277	50.0864	20.9	99.5588	False	41.0	2941343.0	510825.0	209567.0	99.029	0	394	serotype IIa	CC415
SRR5909006	Listeria	monocytogenes	illumina	2027332.0	99	1963638	0.943078	96.86	90	NZ_CP007200.1	2870277	59.5859	92.68	99.7339	False	46.0	2939325.0	342847.0	178881.0	98.924	0	394	serotype IIa	CC415
SRR5909018	Listeria	monocytogenes	illumina	2550122.0	97	2550122	0.993945	100.0	95	NZ_CP007200.1	2870277	81.1673	31.36	99.7207	False	27.0	2940961.0	1033539.0	440862.0	99.058	0	394	serotype IIa	CC415
SRR5909019	Listeria	monocytogenes	illumina	2697492.0	98	2621534	0.985551	97.18	97	NZ_CP007200.1	2870277	85.8606	32.12	99.834	False	39.0	2941924.0	539799.0	333273.0	99.012	0	394	serotype IIa	CC415
SRR6798533	Listeria	monocytogenes	illumina	2445470.0	98	2445470	0.995304	100.0	97	NZ_CP007200.1	2870277	79.6876	31.67	99.7676	False	27.0	2940105.0	536175.0	440895.0	99.034	0	394	serotype IIa	CC415
SRR6798611	Listeria	monocytogenes	illumina	2601192.0	98	2601192	0.995273	100.0	96	NZ_CP007200.1	2870277	81.9018	32.23	99.7785	False	37.0	3003139.0	624085.0	376314.0	99.094	0	394	serotype IIa	CC415
SRR6798613	Listeria	monocytogenes	illumina	2375100.0	98	2375100	0.99541	100.0	96	NZ_CP007200.1	2870277	76.7547	29.62	99.8123	False	25.0	2940387.0	1033611.0	441002.0	99.037	0	394	serotype IIa	CC415
SRR6798620	Listeria	monocytogenes	illumina	4862074.0	98	4862074	0.995639	100.0	97	NZ_CP007200.1	2870277	156.0658	61.1	99.7842	False	30.0	3036920.0	729746.0	362213.0	99.064	1	394	serotype IIa	CC415
SRR6807446	Listeria	monocytogenes	illumina	2739404.0	97	2739404	0.995189	100.0	95	NZ_CP007200.1	2870277	87.9347	31.53	99.7347	False	25.0	2940814.0	1033611.0	440969.0	99.074	0	394	serotype IIa	CC415
SRR7429747	Listeria	monocytogenes	illumina	2743022.0	99	2672258	0.956938	97.42	94	NZ_CP007200.1	2870277	84.4093	27.13	99.6686	False	36.0	2940830.0	699098.0	333306.0	98.964	0	394	serotype IIa	CC415
SRR7440777	Listeria	monocytogenes	illumina	2224320.0	98	2224320	0.994636	100.0	97	NZ_CP007200.1	2870277	72.0738	29.32	99.6737	False	25.0	2942717.0	1035692.0	440895.0	99.061	0	394	serotype IIa	CC415
SRR7441249	Listeria	monocytogenes	illumina	3186480.0	99	3095192	0.956255	97.14	95	NZ_CP007200.1	2870277	100.2351	29.63	99.7259	False	33.0	2887567.0	1035573.0	360530.0	98.983	0	394	serotype IIa	CC415
SRR7842367	Listeria	monocytogenes	illumina	3650612.0	99	3302596	0.949367	90.47	96	NZ_CP007200.1	2870277	100.2118	30.35	99.7139	False	36.0	3074757.0	536332.0	360633.0	98.984	1	394	serotype IIa	CC415
SRR9051960	Listeria	monocytogenes	illumina	1081900.0	234	1021388	0.955162	94.41	227	NZ_CP007200.1	2870277	75.2569	50.58	99.7551	False	76.0	2982047.0	344208.0	84538.0	98.999	0	394	serotype IIa	CC415
SRR9052475	Listeria	monocytogenes	illumina	1002500.0	237	960690	0.96145	95.83	228	NZ_CP007200.1	2870277	72.0479	51.31	99.6829	False	84.0	2981138.0	360506.0	109584.0	98.965	1	394	serotype IIa	CC415
220311_22-03702_LM22-00528	Listeria	monocytogenes	illumina	3352632.0	148	3005436	0.92231	89.64	137	NZ_CP007200.1	2870277	140.5348	77.63	99.8837	False	35.0	2893549.0	779247.0	376525.0	99.14	0	394	serotype IIa	CC415
MRL-20-01394	Listeria	monocytogenes	MiSeq	1331636.0	238	1219322	0.909984	91.57	214	NZ_CP093220.1	2920067	85.7729	35.52	99.3699	False	39.0	2893786.0	421740.0	153822.0	98.985	0	394	serotype IIa	CC415
N20-2301	Listeria	monocytogenes	MiSeq	1832346.0	147	1687428	0.940817	92.09	137	NZ_CP093220.1	2920067	78.7114	22.31	99.5504	False	25.0	2891636.0	1035788.0	447529.0	98.97	0	394	serotype IIa	CC415
NGS-Lmo546A-2	Listeria	monocytogenes	MiSeq	2087268.0	245	1796028	0.93151	86.05	238	NZ_CP093220.1	2920067	138.2612	32.8	99.5504	False	20.0	2891679.0	1035855.0	447266.0	98.991	0	394	serotype IIa	CC415
NGS-Lmo546A-2_inter3	Listeria	monocytogenes	NextSeq	2191630.0	241	1893760	0.930363	86.41	233	NZ_CP093220.1	2920067	138.2697	32.9	99.5767	Salmonella	25.0	2893298.0	618595.0	374733.0	98.995	0	394	serotype IIa	CC415
NGS-Lmo546A-2_inter4	Listeria	monocytogenes	NextSeq	2295994.0	237	1991418	0.929242	86.73	228	NZ_CP093220.1	2920067	138.2758	32.96	99.5847	Salmonella	25.0	2893298.0	618595.0	374733.0	98.991	0	394	serotype IIa	CC415
NGS-Lmo546A-2_intra1	Listeria	monocytogenes	NextSeq	2191630.0	241	1895514	0.930994	86.49	233	NZ_CP093220.1	2920067	142.3152	33.04	99.5504	False	20.0	2891679.0	1035855.0	447266.0	98.997	0	394	serotype IIa	CC415
NGS-Lmo546A-2_intra2	Listeria	monocytogenes	NextSeq	2295994.0	237	1994852	0.930434	86.88	228	NZ_CP093220.1	2920067	146.3351	33.31	99.5504	False	40.0	2898195.0	411744.0	167128.0	98.977	0	394	serotype IIa	CC415
2014LSAL03295	Salmonella	enterica	NextSeq	10454714.0	151	9193270	0.820909	87.93	97	NZ_CP007532.1	4547600	183.5827	73.22	98.7145	False	75.0	4585371.0	648063.0	257930.0	95.438	0	3300			16:l,v:1,7	Welikade	Welikade
2014LSAL04484	Salmonella	enterica	NextSeq	15380278.0	151	12201984	0.776205	79.34	81	NZ_CP007532.1	4547600	208.2155	85.26	98.7855	False	69.0	4581275.0	566513.0	207190.0	95.392	0	3300			16:l,v:1,7	Welikade	Welikade
2015LSAL00474	Salmonella	enterica	NextSeq	10712158.0	151	9494692	0.817801	88.63	95	NZ_CP007532.1	4547600	186.9223	72.02	99.0699	False	65.0	4584696.0	647793.0	308630.0	95.454	0	3300			16:l,v:1,7	Welikade	Welikade
2015LSAL00635	Salmonella	enterica	NextSeq	10542544.0	151	9306898	0.808863	88.28	96	NZ_CP007532.1	4547600	176.7389	71.99	98.5386	False	70.0	4624493.0	647969.0	308630.0	95.476	1	3300			16:l,v:1,7	Welikade	Welikade
2015LSAL00806	Salmonella	enterica	NextSeq	11689388.0	151	10266042	0.814697	87.82	95	NZ_CP007532.1	4547600	201.4323	76.44	99.0362	False	74.0	4585217.0	407451.0	207352.0	95.431	0	3300			16:l,v:1,7	Welikade	Welikade
2015LSAL00835	Salmonella	enterica	NextSeq	12574096.0	151	11106716	0.82491	88.33	97	NZ_CP007532.1	4547600	222.7557	86.03	98.9375	False	68.0	5024704.0	479141.0	232207.0	95.459	0	3300			16:l,v:1,7	Welikade	Welikade
2015LSAL01012	Salmonella	enterica	NextSeq	15807696.0	151	13906988	0.809642	87.98	94	NZ_CP007532.1	4547600	269.4018	101.71	99.3228	False	71.0	4783122.0	407449.0	220644.0	95.414	0	3300			16:l,v:1,7	Welikade	Welikade
2015LSAL01171	Salmonella	enterica	NextSeq	15634510.0	151	12542826	0.778629	80.23	80	NZ_CP007532.1	4547600	213.2962	86.02	98.4972	False	71.0	4582280.0	566507.0	207322.0	95.391	0	3300			16:l,v:1,7	Welikade	Welikade
2015LSAL01638	Salmonella	enterica	NextSeq	11813470.0	151	10488332	0.815307	88.78	98	NZ_CP007532.1	4547600	215.1226	84.45	99.2158	False	80.0	4786332.0	407361.0	228755.0	95.445	0	3300			16:l,v:1,7	Welikade	Welikade
2015LSAL01826	Salmonella	enterica	NextSeq	10085926.0	151	8815626	0.811591	87.41	98	NZ_CP007532.1	4547600	176.2494	69.81	98.7885	False	67.0	4585173.0	648075.0	330839.0	95.449	0	3300			16:l,v:1,7	Welikade	Welikade
2015LSAL02298	Salmonella	enterica	NextSeq	10222732.0	151	8962964	0.810169	87.68	97	NZ_CP007532.1	4547600	178.4976	66.31	98.8823	False	76.0	4684507.0	407463.0	220664.0	95.434	0	3300			16:l,v:1,7	Welikade	Welikade
2015LSAL02931	Salmonella	enterica	NextSeq	9085902.0	151	7999872	0.807938	88.05	97	NZ_CP007532.1	4547600	159.7715	63.94	98.5035	False	71.0	4584987.0	471649.0	257966.0	95.459	0	3300			16:l,v:1,7	Welikade	Welikade
2015LSAL03069	Salmonella	enterica	NextSeq	7726102.0	151	6766534	0.810517	87.58	101	NZ_CP007532.1	4547600	140.2684	58.18	98.8782	False	57.0	4583243.0	647671.0	308666.0	95.481	0	3300			16:l,v:1,7	Welikade	Welikade
2015LSAL03497	Salmonella	enterica	NextSeq	6336360.0	151	5526784	0.804652	87.22	101	NZ_CP007532.1	4547600	111.711	47.16	98.6001	False	71.0	4595473.0	407323.0	204666.0	95.432	0	3300			16:l,v:1,7	Welikade	Welikade
2015LSAL03591	Salmonella	enterica	NextSeq	13752712.0	151	12070398	0.808538	87.77	96	NZ_CP037891.1	4611179	237.0569	89.8	99.392	False	78.0	4684728.0	647722.0	198373.0	94.55	0	3300			16:l,v:1,7	Welikade	Welikade
2015LSAL04306	Salmonella	enterica	NextSeq	8224658.0	151	7193800	0.81428	87.47	98	NZ_CP037891.1	4611179	144.547	57.15	98.4355	False	72.0	4585166.0	647586.0	228795.0	94.609	0	3300			16:l,v:1,7	Welikade	Welikade
2015LSAL04477	Salmonella	enterica	NextSeq	6730678.0	151	5891466	0.810014	87.53	98	NZ_CP007532.1	4547600	118.6204	49.2	98.2511	False	66.0	4585118.0	647679.0	308670.0	95.449	0	3300			16:l,v:1,7	Welikade	Welikade
2015LSAL04667	Salmonella	enterica	NextSeq	10432838.0	151	9137280	0.81061	87.58	95	NZ_CP007532.1	4547600	178.5297	70.93	98.8598	False	73.0	4586442.0	647701.0	204674.0	95.448	0	3300			16:l,v:1,7	Welikade	Welikade
2015LSAL04759	Salmonella	enterica	NextSeq	10154674.0	151	8031340	0.776576	79.09	81	NZ_CP007532.1	4547600	138.1314	60.43	98.5363	False	71.0	4579689.0	566531.0	207190.0	95.349	0	3300			16:l,v:1,7	Welikade	Welikade
2016LSAL00331	Salmonella	enterica	NextSeq	12100460.0	151	9604754	0.776052	79.38	80	NZ_CP007532.1	4547600	163.1296	68.07	98.4932	False	63.0	4580461.0	566519.0	207190.0	95.374	0	3300			16:l,v:1,7	Welikade	Welikade
2016LSAL00375	Salmonella	enterica	NextSeq	9556370.0	151	8443200	0.818646	88.35	97	NZ_CP007532.1	4547600	169.0104	74.33	98.7176	False	74.0	4557282.0	404217.0	226631.0	94.803	0	3300			16:l,v:1,7	Welikade	Welikade
2016LSAL00882	Salmonella	enterica	NextSeq	9218106.0	151	8086844	0.818639	87.73	96	NZ_CP007532.1	4547600	153.6508	63.06	98.4627	False	77.0	4643402.0	566375.0	228112.0	95.444	1	3300			16:l,v:1,7	Welikade	Welikade
2016LSAL00984	Salmonella	enterica	NextSeq	9370210.0	151	8250180	0.822219	88.05	99	NZ_CP007532.1	4547600	167.4525	66.49	99.0826	False	65.0	4584485.0	566581.0	308648.0	95.466	0	3300			16:l,v:1,7	Welikade	Welikade
2016LSAL01239	Salmonella	enterica	NextSeq	10123772.0	151	8858594	0.815241	87.5	95	NZ_CP007532.1	4547600	174.0251	69.9	98.5782	False	66.0	4585350.0	648063.0	330839.0	95.474	0	3300			16:l,v:1,7	Welikade	Welikade
2016LSAL03817	Salmonella	enterica	NextSeq	9236642.0	151	7261818	0.776249	78.62	81	NZ_CP007532.1	4547600	124.4219	53.54	98.903	False	67.0	4580155.0	566525.0	190222.0	95.384	0	3300			16:l,v:1,7	Welikade	Welikade
2016LSAL04186	Salmonella	enterica	NextSeq	7780432.0	151	6010516	0.76007	77.25	77	NZ_CP007532.1	4547600	97.9284	44.76	97.8929	False	77.0	4612843.0	320729.0	161873.0	95.052	0	3300			16:l,v:1,7	Welikade	Welikade
93EB1944SAL	Salmonella	enterica	NextSeq	14237152.0	151	11251318	0.768773	79.03	79	NZ_CP007532.1	4547600	187.3816	88.35	98.1871	False	90.0	4575141.0	400412.0	207150.0	95.042	0	3300			16:l,v:1,7	Welikade	Welikade
201703470	Salmonella	enterica	NextSeq	4823616.0	150	4418174	0.884648	91.59	133	NZ_CP007532.1	4547600	122.3889	58.01	98.5112	False	112.0	4585021.0	260824.0	155052.0	95.475	0	3300			16:l,v:1,7	Welikade	Welikade
201905536	Salmonella	enterica	NextSeq	2675472.0	149	2468472	0.922861	92.26	138	NZ_CP007532.1	4547600	73.3411	37.07	98.1253	False	155.0	4531759.0	260842.0	71619.0	94.936	0	3300			-:l,v:1,7	I -:l,v:1,7	I -:l,v:1,7
Weli201205311	Salmonella	enterica	NextSeq	3330270.0	149	3167030	0.905997	95.1	138	NZ_CP007532.1	4547600	92.4735	44.08	97.7096	False	219.0	4530401.0	207414.0	53483.0	94.47	0	3300			-:l,v:1,7	I -:l,v:1,7	I -:l,v:1,7
Weli201504144	Salmonella	enterica	NextSeq	2930038.0	149	2878512	0.923458	98.24	141	NZ_CP007532.1	4547600	85.8108	34.95	97.8987	False	272.0	4554313.0	171773.0	36746.0	94.688	0	3300			-:l,v:1,7	I -:l,v:1,7	I -:l,v:1,7
Weli201508244	Salmonella	enterica	NextSeq	2852754.0	150	2692952	0.898561	94.4	137	NZ_CP007532.1	4547600	79.1008	33.42	98.426	False	165.0	4504272.0	196379.0	73682.0	95.223	0	3300			-:l,v:1,7	I -:l,v:1,7	I -:l,v:1,7
Weli04574	Salmonella	enterica	NextSeq	2425246.0	149	2234990	0.875184	92.16	131	NZ_CP007532.1	4547600	60.9177	26.66	98.2326	False	165.0	4590188.0	259375.0	71500.0	94.848	1	3300			-:l,v:1,7	I -:l,v:1,7	I -:l,v:1,7
Weli04606	Salmonella	enterica	NextSeq	2438522.0	148	2284842	0.895531	93.7	135	NZ_CP007533.1	4603849	64.934	31.27	98.1987	False	124.0	4602108.0	227934.0	90677.0	95.05	1	3300			-:l,v:1,7	I -:l,v:1,7	Welikade
Weli04646	Salmonella	enterica	NextSeq	3133038.0	149	2930464	0.892943	93.53	134	NZ_CP007532.1	4547600	83.1113	41.18	98.1385	False	211.0	4581609.0	214764.0	55875.0	94.611	1	3300			-:l,v:1,7	I -:l,v:1,7	I -:l,v:1,7
Weli04938	Salmonella	enterica	NextSeq	3024768.0	149	2820230	0.89093	93.24	134	NZ_CP007533.1	4603849	79.5944	37.81	98.0407	False	224.0	4583379.0	177527.0	59819.0	94.763	1	3300			-:l,v:1,7	I -:l,v:1,7	I -:l,v:1,7
Weli05044	Salmonella	enterica	NextSeq	3071928.0	148	3005076	0.915829	97.82	137	NZ_CP007532.1	4547600	87.2109	38.08	97.9913	False	221.0	4566631.0	259163.0	58883.0	94.483	2	3300			-:l,v:1,7	I -:l,v:1,7	I -:l,v:1,7
Weli05228	Salmonella	enterica	NextSeq	3363266.0	148	3289710	0.916388	97.81	137	NZ_CP007532.1	4547600	95.122	37.72	98.1443	False	214.0	4582439.0	285496.0	53942.0	94.674	1	3300			-:l,v:1,7	I -:l,v:1,7	I -:l,v:1,7
Weli05281	Salmonella	enterica	NextSeq	2707730.0	149	2649968	0.914019	97.87	137	NZ_CP007532.1	4547600	77.1078	36.17	98.0797	False	269.0	4555096.0	171735.0	43868.0	94.159	2	3300			-:l,v:1,7	I -:l,v:1,7	I -:l,v:1,7
Weli05322	Salmonella	enterica	NextSeq	2876286.0	150	2811660	0.91029	97.75	137	NZ_CP007532.1	4547600	78.1529	35.21	98.5706	False	271.0	4801627.0	284713.0	50296.0	94.087	20	3300			-:l,v:1,7	I -:l,v:1,7	I -:l,v:1,7
Weli05758	Salmonella	enterica	NextSeq	3173954.0	149	2939980	0.884295	92.63	133	NZ_CP007532.1	4547600	81.961	38.75	97.9516	False	158.0	4560291.0	218041.0	75315.0	95.03	0	3300			-:l,v:1,7	I -:l,v:1,7	I -:l,v:1,7
2014LSAL03295	Salmonella	enterica	NextSeq	10454714.0	151	9193270	0.820909	87.93	97	NZ_CP007532.1	4547600	183.5827	73.22	98.7145	False	75.0	4585371.0	648063.0	257930.0	95.438	0	3300			16:l,v:1,7	Welikade	Welikade
2014LSAL04484	Salmonella	enterica	NextSeq	15380278.0	151	12201984	0.776205	79.34	81	NZ_CP007532.1	4547600	208.2155	85.26	98.7855	False	69.0	4581275.0	566513.0	207190.0	95.392	0	3300			16:l,v:1,7	Welikade	Welikade
2015LSAL00474	Salmonella	enterica	NextSeq	10712158.0	151	9494692	0.817801	88.63	95	NZ_CP007532.1	4547600	186.9223	72.02	99.0699	False	65.0	4584696.0	647793.0	308630.0	95.454	0	3300			16:l,v:1,7	Welikade	Welikade
2015LSAL00635	Salmonella	enterica	NextSeq	10542544.0	151	9306898	0.808863	88.28	96	NZ_CP007532.1	4547600	176.7389	71.99	98.5386	False	70.0	4624493.0	647969.0	308630.0	95.476	1	3300			16:l,v:1,7	Welikade	Welikade
2015LSAL00806	Salmonella	enterica	NextSeq	11689388.0	151	10266042	0.814697	87.82	95	NZ_CP007532.1	4547600	201.4323	76.44	99.0362	False	74.0	4585217.0	407451.0	207352.0	95.431	0	3300			16:l,v:1,7	Welikade	Welikade
2015LSAL00835	Salmonella	enterica	NextSeq	12574096.0	151	11106716	0.82491	88.33	97	NZ_CP007532.1	4547600	222.7557	86.03	98.9375	False	68.0	5024704.0	479141.0	232207.0	95.459	0	3300			16:l,v:1,7	Welikade	Welikade
2015LSAL01012	Salmonella	enterica	NextSeq	15807696.0	151	13906988	0.809642	87.98	94	NZ_CP007532.1	4547600	269.4018	101.71	99.3228	False	71.0	4783122.0	407449.0	220644.0	95.414	0	3300			16:l,v:1,7	Welikade	Welikade
2015LSAL01171	Salmonella	enterica	NextSeq	15634510.0	151	12542826	0.778629	80.23	80	NZ_CP007532.1	4547600	213.2962	86.02	98.4972	False	71.0	4582280.0	566507.0	207322.0	95.391	0	3300			16:l,v:1,7	Welikade	Welikade
2015LSAL01638	Salmonella	enterica	NextSeq	11813470.0	151	10488332	0.815307	88.78	98	NZ_CP007532.1	4547600	215.1226	84.45	99.2158	False	80.0	4786332.0	407361.0	228755.0	95.445	0	3300			16:l,v:1,7	Welikade	Welikade
2015LSAL01826	Salmonella	enterica	NextSeq	10085926.0	151	8815626	0.811591	87.41	98	NZ_CP007532.1	4547600	176.2494	69.81	98.7885	False	67.0	4585173.0	648075.0	330839.0	95.449	0	3300			16:l,v:1,7	Welikade	Welikade
2015LSAL02298	Salmonella	enterica	NextSeq	10222732.0	151	8962964	0.810169	87.68	97	NZ_CP007532.1	4547600	178.4976	66.31	98.8823	False	76.0	4684507.0	407463.0	220664.0	95.434	0	3300			16:l,v:1,7	Welikade	Welikade
2015LSAL02931	Salmonella	enterica	NextSeq	9085902.0	151	7999872	0.807938	88.05	97	NZ_CP007532.1	4547600	159.7715	63.94	98.5035	False	71.0	4584987.0	471649.0	257966.0	95.459	0	3300			16:l,v:1,7	Welikade	Welikade
2015LSAL03069	Salmonella	enterica	NextSeq	7726102.0	151	6766534	0.810517	87.58	101	NZ_CP007532.1	4547600	140.2684	58.18	98.8782	False	57.0	4583243.0	647671.0	308666.0	95.481	0	3300			16:l,v:1,7	Welikade	Welikade
2015LSAL03497	Salmonella	enterica	NextSeq	6336360.0	151	5526784	0.804652	87.22	101	NZ_CP007532.1	4547600	111.711	47.16	98.6001	False	71.0	4595473.0	407323.0	204666.0	95.432	0	3300			16:l,v:1,7	Welikade	Welikade
2015LSAL03591	Salmonella	enterica	NextSeq	13752712.0	151	12070398	0.808538	87.77	96	NZ_CP037891.1	4611179	237.0569	89.8	99.392	False	78.0	4684728.0	647722.0	198373.0	94.55	0	3300			16:l,v:1,7	Welikade	Welikade
2015LSAL04306	Salmonella	enterica	NextSeq	8224658.0	151	7193800	0.81428	87.47	98	NZ_CP037891.1	4611179	144.547	57.15	98.4355	False	72.0	4585166.0	647586.0	228795.0	94.609	0	3300			16:l,v:1,7	Welikade	Welikade
2015LSAL04477	Salmonella	enterica	NextSeq	6730678.0	151	5891466	0.810014	87.53	98	NZ_CP007532.1	4547600	118.6204	49.2	98.2511	False	66.0	4585118.0	647679.0	308670.0	95.449	0	3300			16:l,v:1,7	Welikade	Welikade
2015LSAL04667	Salmonella	enterica	NextSeq	10432838.0	151	9137280	0.81061	87.58	95	NZ_CP007532.1	4547600	178.5297	70.93	98.8598	False	73.0	4586442.0	647701.0	204674.0	95.448	0	3300			16:l,v:1,7	Welikade	Welikade
2015LSAL04759	Salmonella	enterica	NextSeq	10154674.0	151	8031340	0.776576	79.09	81	NZ_CP007532.1	4547600	138.1314	60.43	98.5363	False	71.0	4579689.0	566531.0	207190.0	95.349	0	3300			16:l,v:1,7	Welikade	Welikade
2016LSAL00331	Salmonella	enterica	NextSeq	12100460.0	151	9604754	0.776052	79.38	80	NZ_CP007532.1	4547600	163.1296	68.07	98.4932	False	63.0	4580461.0	566519.0	207190.0	95.374	0	3300			16:l,v:1,7	Welikade	Welikade
2016LSAL00375	Salmonella	enterica	NextSeq	9556370.0	151	8443200	0.818646	88.35	97	NZ_CP007532.1	4547600	169.0104	74.33	98.7176	False	74.0	4557282.0	404217.0	226631.0	94.803	0	3300			16:l,v:1,7	Welikade	Welikade
2016LSAL00882	Salmonella	enterica	NextSeq	9218106.0	151	8086844	0.818639	87.73	96	NZ_CP007532.1	4547600	153.6508	63.06	98.4627	False	77.0	4643402.0	566375.0	228112.0	95.444	1	3300			16:l,v:1,7	Welikade	Welikade
2016LSAL00984	Salmonella	enterica	NextSeq	9370210.0	151	8250180	0.822219	88.05	99	NZ_CP007532.1	4547600	167.4525	66.49	99.0826	False	65.0	4584485.0	566581.0	308648.0	95.466	0	3300			16:l,v:1,7	Welikade	Welikade
2016LSAL01239	Salmonella	enterica	NextSeq	10123772.0	151	8858594	0.815241	87.5	95	NZ_CP007532.1	4547600	174.0251	69.9	98.5782	False	66.0	4585350.0	648063.0	330839.0	95.474	0	3300			16:l,v:1,7	Welikade	Welikade
2016LSAL03817	Salmonella	enterica	NextSeq	9236642.0	151	7261818	0.776249	78.62	81	NZ_CP007532.1	4547600	124.4219	53.54	98.903	False	67.0	4580155.0	566525.0	190222.0	95.384	0	3300			16:l,v:1,7	Welikade	Welikade
2016LSAL04186	Salmonella	enterica	NextSeq	7780432.0	151	6010516	0.76007	77.25	77	NZ_CP007532.1	4547600	97.9284	44.76	97.8929	False	77.0	4612843.0	320729.0	161873.0	95.052	0	3300			16:l,v:1,7	Welikade	Welikade
93EB1944SAL	Salmonella	enterica	NextSeq	14237152.0	151	11251318	0.768773	79.03	79	NZ_CP007532.1	4547600	187.3816	88.35	98.1871	False	90.0	4575141.0	400412.0	207150.0	95.042	0	3300			16:l,v:1,7	Welikade	Welikade
201703470	Salmonella	enterica	NextSeq	4823616.0	150	4418174	0.884648	91.59	133	NZ_CP007532.1	4547600	122.3889	58.01	98.5112	False	112.0	4585021.0	260824.0	155052.0	95.475	0	3300			16:l,v:1,7	Welikade	Welikade
201905536	Salmonella	enterica	NextSeq	2675472.0	149	2468472	0.922861	92.26	138	NZ_CP007532.1	4547600	73.3411	37.07	98.1253	False	155.0	4531759.0	260842.0	71619.0	94.936	0	3300			-:l,v:1,7	I -:l,v:1,7	I -:l,v:1,7
Weli201205311	Salmonella	enterica	NextSeq	3330270.0	149	3167030	0.905997	95.1	138	NZ_CP007532.1	4547600	92.4735	44.08	97.7096	False	219.0	4530401.0	207414.0	53483.0	94.47	0	3300			-:l,v:1,7	I -:l,v:1,7	I -:l,v:1,7
Weli201504144	Salmonella	enterica	NextSeq	2930038.0	149	2878512	0.923458	98.24	141	NZ_CP007532.1	4547600	85.8108	34.95	97.8987	False	272.0	4554313.0	171773.0	36746.0	94.688	0	3300			-:l,v:1,7	I -:l,v:1,7	I -:l,v:1,7
Weli201508244	Salmonella	enterica	NextSeq	2852754.0	150	2692952	0.898561	94.4	137	NZ_CP007532.1	4547600	79.1008	33.42	98.426	False	165.0	4504272.0	196379.0	73682.0	95.223	0	3300			-:l,v:1,7	I -:l,v:1,7	I -:l,v:1,7
Weli04574	Salmonella	enterica	NextSeq	2425246.0	149	2234990	0.875184	92.16	131	NZ_CP007532.1	4547600	60.9177	26.66	98.2326	False	165.0	4590188.0	259375.0	71500.0	94.848	1	3300			-:l,v:1,7	I -:l,v:1,7	I -:l,v:1,7
Weli04606	Salmonella	enterica	NextSeq	2438522.0	148	2284842	0.895531	93.7	135	NZ_CP007533.1	4603849	64.934	31.27	98.1987	False	124.0	4602108.0	227934.0	90677.0	95.05	1	3300			-:l,v:1,7	I -:l,v:1,7	Welikade
Weli04646	Salmonella	enterica	NextSeq	3133038.0	149	2930464	0.892943	93.53	134	NZ_CP007532.1	4547600	83.1113	41.18	98.1385	False	211.0	4581609.0	214764.0	55875.0	94.611	1	3300			-:l,v:1,7	I -:l,v:1,7	I -:l,v:1,7
Weli04938	Salmonella	enterica	NextSeq	3024768.0	149	2820230	0.89093	93.24	134	NZ_CP007533.1	4603849	79.5944	37.81	98.0407	False	224.0	4583379.0	177527.0	59819.0	94.763	1	3300			-:l,v:1,7	I -:l,v:1,7	I -:l,v:1,7
Weli05044	Salmonella	enterica	NextSeq	3071928.0	148	3005076	0.915829	97.82	137	NZ_CP007532.1	4547600	87.2109	38.08	97.9913	False	221.0	4566631.0	259163.0	58883.0	94.483	2	3300			-:l,v:1,7	I -:l,v:1,7	I -:l,v:1,7
Weli05228	Salmonella	enterica	NextSeq	3363266.0	148	3289710	0.916388	97.81	137	NZ_CP007532.1	4547600	95.122	37.72	98.1443	False	214.0	4582439.0	285496.0	53942.0	94.674	1	3300			-:l,v:1,7	I -:l,v:1,7	I -:l,v:1,7
Weli05281	Salmonella	enterica	NextSeq	2707730.0	149	2649968	0.914019	97.87	137	NZ_CP007532.1	4547600	77.1078	36.17	98.0797	False	269.0	4555096.0	171735.0	43868.0	94.159	2	3300			-:l,v:1,7	I -:l,v:1,7	I -:l,v:1,7
Weli05322	Salmonella	enterica	NextSeq	2876286.0	150	2811660	0.91029	97.75	137	NZ_CP007532.1	4547600	78.1529	35.21	98.5706	False	271.0	4801627.0	284713.0	50296.0	94.087	20	3300			-:l,v:1,7	I -:l,v:1,7	I -:l,v:1,7
Weli05758	Salmonella	enterica	NextSeq	3173954.0	149	2939980	0.884295	92.63	133	NZ_CP007532.1	4547600	81.961	38.75	97.9516	False	158.0	4560291.0	218041.0	75315.0	95.03	0	3300			-:l,v:1,7	I -:l,v:1,7	I -:l,v:1,7
201703470_inter3	Salmonella	enterica	illumina	5064796.0	147	4651422	0.887601	91.84	130	NZ_CP007532.1	4547600	122.4327	58.09	98.5134	Listeria	110.0	4594818.0	287175.0	154792.0	95.486	0	3300			16:l,v:1,7	Welikade	Welikade
201703470_inter4	Salmonella	enterica	illumina	5305976.0	144	4880642	0.89026	91.98	129	NZ_CP007532.1	4547600	122.4484	58.15	98.5192	Listeria	145.0	4788170.0	287175.0	154792.0	95.5	0	3300			16:l,v:1,7	Welikade	Welikade
201703470_intra1	Salmonella	enterica	NextSeq	5064796.0	150	4652296	0.886365	91.86	133	NZ_CP025454.1	4762732	120.5882	64.5	98.6706	False	343.0	4972011.0	245334.0	92457.0	92.375	16	3300			16:l,v:1,7	Welikade	Welikade
201703470_intra2	Salmonella	enterica	NextSeq	5305976.0	149	4886406	0.887819	92.09	133	NZ_CP025454.1	4762732	126.9648	66.63	98.9848	False	2385.0	5629311.0	47499.0	8190.0	92.939	30	3300			16:l,v:1,7	Welikade	Welikade

## Sheet: S4
tool	version	parameters	databases
Fastp	0.23.4	--detect_adapter_for_pe --correction -5 -3 -r -M 25	NA
fastQC	0.12.1	default	NA
ConFindr	0.8.1	--rmlst	rMLST database downloaded from PubMLST 2024.08.08
Kraken2	2.1.3	--confidence 0 --paired	Standard-8 database download from https://benlangmead.github.io/aws-indexes/k2
SpeciesFinder	1.5.6	default	SILVA_138
mash	2.3	-v 0 exclude plasmids	created from all NCBI complete genomes of interest 2024.11.15 (see github README)
BBmap	39.06	covbinsize=1000 k=13 nodisk	NA
Shovill	1.1.0	--minlen 200 --depth 0	NA
MauveCM	2.4.0.r4736	default	NA
BUSCO	5.7.1	--offline --auto-lineage-prok -m genome -f	bacteria_odb10
QUAST	5.2.0	default	NA
Bakta	1.9.3	default	5.1
Abricates	1.0.1	default	VFDB (https://github.com/tseemann/abricate/blob/master/db/vfdb/sequences ), others species specific DB available on bacwork github pages
ResFinder	4.5.0	--ignore_missing_species -acq -d -c	ResFinder db 2.3.2 , PointFinder db 4.1.0 , DisinFinder db 2.0.1
PlasmidFinder	2.1.6	default	2.1.0
Plascope	1.3.1	default	homemade databases, see github README
Vibrant	1.2.1	-f nucl	NA
MLST	2.23.0	--nopath	https://github.com/tseemann/mlst/tree/master/db
Chewbbaca	3.1.2	default	see github README and Supplemental Table 5
BTyper3	3.4.0	--ani_species True --ani_subspecies True --ani_typestrains True --bt True --mlst True --panC True --download_mlst_latest True	NA
Sistr	1.1.2	-f json -MM --more-results --run-mash --qc	NA
SeqSero2	1.3.1	-b mem -m k	NA
isPCR	33	default	NA
Naura	0.5	default	available on bacwork github site
spaTyper	0.3.3	default	NA
Staphopia sccmec	1.0.0	default	NA
clermontyping	1.0.0	default	NA
STECfinder	1.1.0	--hits	NA
multiqc	1.23	--clean-up	NA

## Sheet: S5
Species	Number of cgMLST genes	Reference
Bacillus cereus	1568	Tourasse et al. 2023
Bacillus thuringiensis	1568	Tourasse et al. 2023
Campylobacter spp.	1343	Cody et al. 2017
Clostridioides difficile	2147	Bletz S et al. 2018
Clostridium perfringens	1431	Abdel-Glil et al. 2021
Escherichia coli	2513	Zhou et al. 2020
Listeria monocytogenes	1748	Moura et al. 2017
Salmonella enterica	3225	Llarena et al. 2018
Staphylococcus aureus	1861	Leopold et al. 2014
Vibrio cholerae	1856	Liang et al. 2020
Vibrio parahaemolyticus	996	Gonzalez-Escalona et al. 2017

## Sheet: S7
SampleID	species	accession	accession of contaminant	contamination ratio	contamination type
bc_7_bc_jdvvv	Bacillus cereus	CP001177	CP053931	0.07	intra-species
bc_11_bc_mmfqc	Bacillus cereus	CP001177	AP022964	0.11	intra-species
bc_1_bc_pesqu	Bacillus cereus	CP001177	CP053931	0.01	intra-species
bc_10_bc_ncpob	Bacillus cereus	CP001177	CP053931	0.1	intra-species
bc_2_bc_fwhgf	Bacillus cereus	CP001177	AP022964	0.02	intra-species
bc_6_bc_fayfz	Bacillus cereus	CP001177	AP023014	0.06	intra-species
bc_14_bc_maime	Bacillus cereus	CP001177	AP022964	0.14	intra-species
bc_3_bc_aormu	Bacillus cereus	CP001177	CP053931	0.03	intra-species
bc_6_bc_oiouk	Bacillus cereus	CP001177	AP022964	0.06	intra-species
bc_5_bc_yzmbj	Bacillus cereus	CP001177	CP053931	0.05	intra-species
bc_5_bc_ehajt	Bacillus cereus	CP001177	CP053931	0.05	intra-species
bc_15_bc_pjmxo	Bacillus cereus	CP001177	AP023014	0.15	intra-species
bc_7_bc_miphe	Bacillus cereus	CP001177	AP023014	0.07	intra-species
bc_10_bc_gsotf	Bacillus cereus	CP001177	AP022964	0.1	intra-species
bc_4_bc_dnbsw	Bacillus cereus	CP001177	AP022964	0.04	intra-species
bc_3_bc_psyim	Bacillus cereus	CP001177	CP053931	0.03	intra-species
bc_5_bc_rpddt	Bacillus cereus	CP001177	CP053931	0.05	intra-species
bc_6_bc_fdwsk	Bacillus cereus	CP001177	AP023014	0.06	intra-species
bc_11_bc_enldu	Bacillus cereus	CP001177	AP023014	0.11	intra-species
bc_13_bc_wdtzb	Bacillus cereus	CP001177	AP023014	0.13	intra-species
bc_2_bc_uroas	Bacillus cereus	CP001177	AP022964	0.02	intra-species
bc_4_bc_yeemc	Bacillus cereus	CP001177	CP053931	0.04	intra-species
bc_7_bc_cqrur	Bacillus cereus	CP001177	CP053931	0.07	intra-species
bc_4_bc_djkzn	Bacillus cereus	CP001177	AP022964	0.04	intra-species
bc_2_bc_wlflf	Bacillus cereus	CP001177	AP022964	0.02	intra-species
bc_5_cd_lziqm	Bacillus cereus	CP001177	CP037839	0.05	inter-species
bc_11_cj_sqzca	Bacillus cereus	CP001177	NZ_CP019838	0.11	inter-species
bc_13_lm_nvbmb	Bacillus cereus	CP001177	CP001175	0.13	inter-species
bc_13_vc_luidv	Bacillus cereus	CP001177	NZ_CP043554	0.13	inter-species
bc_12_sa_cfpqo	Bacillus cereus	CP001177	BA000018	0.12	inter-species
bc_10_vp_mafne	Bacillus cereus	CP001177	NZ_CP068633	0.1	inter-species
bc_6_cp_zfdtp	Bacillus cereus	CP001177	CP010994	0.06	inter-species
bc_10_ec_bepyo	Bacillus cereus	CP001177	NZ_CP101292	0.1	inter-species
bc_3_ec_doais	Bacillus cereus	CP001177	NC_000913	0.03	inter-species
bc_14_vp_tymcy	Bacillus cereus	CP001177	NZ_CP047985	0.14	inter-species
bc_3_vc_sddyp	Bacillus cereus	CP001177	NZ_CP053810	0.03	inter-species
bc_6_vc_attvl	Bacillus cereus	CP001177	NZ_CP072847	0.06	inter-species
bc_12_vp_aalao	Bacillus cereus	CP001177	NZ_CP068633	0.12	inter-species
bc_1_ec_vtlba	Bacillus cereus	CP001177	NZ_CP033092	0.01	inter-species
bc_9_se_jksyn	Bacillus cereus	CP001177	AE006468	0.09	inter-species
bc_5_lm_cgnxv	Bacillus cereus	CP001177	CP002002	0.05	inter-species
bc_7_se_yfukp	Bacillus cereus	CP001177	CP025452	0.07	inter-species
bc_15_bt_hjfjt	Bacillus cereus	CP001177	NZ_CP004858	0.15	inter-species
bc_3_ec_clluj	Bacillus cereus	CP001177	NZ_CP033092	0.03	inter-species
bc_9_se_ekzgn	Bacillus cereus	CP001177	CP045952	0.09	inter-species
bc_15_bt_pijxr	Bacillus cereus	CP001177	NZ_CP013275	0.15	inter-species
bc_9_bt_xqhef	Bacillus cereus	CP001177	NC_020238	0.09	inter-species
bc_4_vp_fyiza	Bacillus cereus	CP001177	NZ_CP047985	0.04	inter-species
bc_9_vp_nhuxh	Bacillus cereus	CP001177	NZ_CP064037	0.09	inter-species
bc_7_vp_gkryi	Bacillus cereus	CP001177	NZ_CP047985	0.07	inter-species
bc_8_bc_fnkil	Bacillus cereus	AP023014	CP053931	0.08	intra-species
bc_11_bc_mndlz	Bacillus cereus	AP023014	AP022964	0.11	intra-species
bc_9_bc_ejara	Bacillus cereus	AP023014	AP022964	0.09	intra-species
bc_9_bc_nzrme	Bacillus cereus	AP023014	CP053931	0.09	intra-species
bc_14_bc_piiub	Bacillus cereus	AP023014	CP053931	0.14	intra-species
bc_13_bc_nbcst	Bacillus cereus	AP023014	CP053931	0.13	intra-species
bc_5_bc_wipsi	Bacillus cereus	AP023014	AP022964	0.05	intra-species
bc_4_bc_qhjms	Bacillus cereus	AP023014	CP053931	0.04	intra-species
bc_12_bc_zrwpy	Bacillus cereus	AP023014	CP053931	0.12	intra-species
bc_7_bc_hxtwn	Bacillus cereus	AP023014	CP001177	0.07	intra-species
bc_10_bc_mqzmm	Bacillus cereus	AP023014	AP022964	0.1	intra-species
bc_8_bc_lbsce	Bacillus cereus	AP023014	CP001177	0.08	intra-species
bc_8_bc_azofr	Bacillus cereus	AP023014	AP022964	0.08	intra-species
bc_14_bc_gjyzb	Bacillus cereus	AP023014	CP053931	0.14	intra-species
bc_4_bc_tqkol	Bacillus cereus	AP023014	CP001177	0.04	intra-species
bc_8_bc_rdzlq	Bacillus cereus	AP023014	AP022964	0.08	intra-species
bc_8_bc_pwcdd	Bacillus cereus	AP023014	CP001177	0.08	intra-species
bc_11_bc_metjh	Bacillus cereus	AP023014	AP022964	0.11	intra-species
bc_7_bc_gpcll	Bacillus cereus	AP023014	CP001177	0.07	intra-species
bc_9_bc_ghuvd	Bacillus cereus	AP023014	CP001177	0.09	intra-species
bc_6_bc_crwby	Bacillus cereus	AP023014	CP053931	0.06	intra-species
bc_5_bc_unprv	Bacillus cereus	AP023014	CP001177	0.05	intra-species
bc_10_bc_gqcxf	Bacillus cereus	AP023014	CP053931	0.1	intra-species
bc_4_bc_zflps	Bacillus cereus	AP023014	CP053931	0.04	intra-species
bc_10_bc_fwnlj	Bacillus cereus	AP023014	CP053931	0.1	intra-species
bc_3_sa_vdwhu	Bacillus cereus	AP023014	NC_007795	0.03	inter-species
bc_10_se_mcgsh	Bacillus cereus	AP023014	NC_011205	0.1	inter-species
bc_4_se_aqyot	Bacillus cereus	AP023014	AE006468	0.04	inter-species
bc_6_se_psnuz	Bacillus cereus	AP023014	CP022504	0.06	inter-species
bc_5_cp_gnlsx	Bacillus cereus	AP023014	CP000312	0.05	inter-species
bc_3_cd_cbisw	Bacillus cereus	AP023014	NZ_CP076401	0.03	inter-species
bc_15_sa_iujqj	Bacillus cereus	AP023014	AP014942	0.15	inter-species
bc_4_cd_jjuzk	Bacillus cereus	AP023014	CP049958	0.04	inter-species
bc_14_vc_ypukc	Bacillus cereus	AP023014	NZ_CP007634	0.14	inter-species
bc_2_se_jrbku	Bacillus cereus	AP023014	AE006468	0.02	inter-species
bc_6_ec_mmths	Bacillus cereus	AP023014	NZ_CP101292	0.06	inter-species
bc_13_ec_fgyoz	Bacillus cereus	AP023014	NC_000913	0.13	inter-species
bc_9_cd_lbeps	Bacillus cereus	AP023014	CP049958	0.09	inter-species
bc_13_lm_vdcck	Bacillus cereus	AP023014	CP002004	0.13	inter-species
bc_13_vc_agnxc	Bacillus cereus	AP023014	NZ_CP043554	0.13	inter-species
bc_1_se_embtj	Bacillus cereus	AP023014	NZ_CP011288	0.01	inter-species
bc_5_sa_saiyk	Bacillus cereus	AP023014	NC_007795	0.05	inter-species
bc_6_se_hbnpw	Bacillus cereus	AP023014	CP025452	0.06	inter-species
bc_1_cp_nregm	Bacillus cereus	AP023014	CP000246	0.01	inter-species
bc_7_sa_ybhlb	Bacillus cereus	AP023014	AP014653	0.07	inter-species
bc_11_se_bnlrp	Bacillus cereus	AP023014	CP034697	0.11	inter-species
bc_11_vc_daelh	Bacillus cereus	AP023014	NZ_CP053810	0.11	inter-species
bc_1_sa_nhnzl	Bacillus cereus	AP023014	AP014942	0.01	inter-species
bc_12_se_eeela	Bacillus cereus	AP023014	NZ_CP011288	0.12	inter-species
bc_4_cp_xzuql	Bacillus cereus	AP023014	CP000312	0.04	inter-species
bc_13_bc_ecduz	Bacillus cereus	AP022964	AP023014	0.13	intra-species
bc_12_bc_aeoad	Bacillus cereus	AP022964	AP023014	0.12	intra-species
bc_7_bc_eidbc	Bacillus cereus	AP022964	CP001177	0.07	intra-species
bc_8_bc_rptgv	Bacillus cereus	AP022964	CP053931	0.08	intra-species
bc_2_bc_nyknt	Bacillus cereus	AP022964	CP053931	0.02	intra-species
bc_13_bc_fimmy	Bacillus cereus	AP022964	CP001177	0.13	intra-species
bc_11_bc_hypox	Bacillus cereus	AP022964	AP023014	0.11	intra-species
bc_15_bc_orhzj	Bacillus cereus	AP022964	CP001177	0.15	intra-species
bc_3_bc_ixeex	Bacillus cereus	AP022964	AP023014	0.03	intra-species
bc_7_bc_gqfip	Bacillus cereus	AP022964	CP001177	0.07	intra-species
bc_4_bc_aoqsi	Bacillus cereus	AP022964	CP001177	0.04	intra-species
bc_10_bc_vmgqq	Bacillus cereus	AP022964	CP001177	0.1	intra-species
bc_5_bc_atzoe	Bacillus cereus	AP022964	CP053931	0.05	intra-species
bc_11_bc_hvcrx	Bacillus cereus	AP022964	AP023014	0.11	intra-species
bc_15_bc_wuegp	Bacillus cereus	AP022964	CP053931	0.15	intra-species
bc_15_bc_yycki	Bacillus cereus	AP022964	CP001177	0.15	intra-species
bc_6_bc_epxst	Bacillus cereus	AP022964	AP023014	0.06	intra-species
bc_1_bc_vqnwb	Bacillus cereus	AP022964	CP001177	0.01	intra-species
bc_13_bc_yjkfh	Bacillus cereus	AP022964	CP001177	0.13	intra-species
bc_5_bc_ebpic	Bacillus cereus	AP022964	CP053931	0.05	intra-species
bc_3_bc_pkscj	Bacillus cereus	AP022964	CP001177	0.03	intra-species
bc_13_bc_ojkua	Bacillus cereus	AP022964	AP023014	0.13	intra-species
bc_5_bc_sfhqj	Bacillus cereus	AP022964	CP053931	0.05	intra-species
bc_13_bc_mfuep	Bacillus cereus	AP022964	CP001177	0.13	intra-species
bc_5_bc_darae	Bacillus cereus	AP022964	CP053931	0.05	intra-species
bc_4_se_vlhwz	Bacillus cereus	AP022964	CP045952	0.04	inter-species
bc_13_sa_quhpz	Bacillus cereus	AP022964	AP014942	0.13	inter-species
bc_7_sa_dtizq	Bacillus cereus	AP022964	AM990992	0.07	inter-species
bc_9_bt_bhznm	Bacillus cereus	AP022964	NZ_CP004858	0.09	inter-species
bc_9_vp_ovrnc	Bacillus cereus	AP022964	NZ_CP047985	0.09	inter-species
bc_12_vp_wywok	Bacillus cereus	AP022964	NZ_CP047985	0.12	inter-species
bc_14_ec_rclic	Bacillus cereus	AP022964	NC_000913	0.14	inter-species
bc_12_cp_xjadp	Bacillus cereus	AP022964	CP000246	0.12	inter-species
bc_14_cj_ojaan	Bacillus cereus	AP022964	NZ_CP012237	0.14	inter-species
bc_8_sa_vjsml	Bacillus cereus	AP022964	AP014653	0.08	inter-species
bc_3_sa_lkrpm	Bacillus cereus	AP022964	AP014653	0.03	inter-species
bc_5_cd_qwjus	Bacillus cereus	AP022964	CP049958	0.05	inter-species
bc_10_cp_zeuxf	Bacillus cereus	AP022964	CP010994	0.1	inter-species
bc_4_se_pzxnk	Bacillus cereus	AP022964	NZ_CP011288	0.04	inter-species
bc_8_bt_ijdnl	Bacillus cereus	AP022964	NZ_CP013275	0.08	inter-species
bc_1_lm_gahix	Bacillus cereus	AP022964	CP001175	0.01	inter-species
bc_3_vp_hunul	Bacillus cereus	AP022964	NZ_CP064037	0.03	inter-species
bc_4_vc_nezxq	Bacillus cereus	AP022964	NZ_CP043554	0.04	inter-species
bc_4_bt_cqmod	Bacillus cereus	AP022964	NZ_CP004858	0.04	inter-species
bc_4_cd_fqwhd	Bacillus cereus	AP022964	AP025558	0.04	inter-species
bc_1_vc_ldkon	Bacillus cereus	AP022964	NZ_CP072847	0.01	inter-species
bc_11_sa_vinxq	Bacillus cereus	AP022964	AP014653	0.11	inter-species
bc_5_cp_yixwo	Bacillus cereus	AP022964	CP010994	0.05	inter-species
bc_6_cj_ybwto	Bacillus cereus	AP022964	NZ_CP012205	0.06	inter-species
bc_11_cd_dxcyr	Bacillus cereus	AP022964	AP025558	0.11	inter-species
bc_4_bc_ejlaf	Bacillus cereus	CP053931	AP022964	0.04	intra-species
bc_4_bc_xhdcu	Bacillus cereus	CP053931	AP022964	0.04	intra-species
bc_12_bc_zweix	Bacillus cereus	CP053931	AP023014	0.12	intra-species
bc_8_bc_exftf	Bacillus cereus	CP053931	AP022964	0.08	intra-species
bc_8_bc_pbfjo	Bacillus cereus	CP053931	AP022964	0.08	intra-species
bc_11_bc_cktaa	Bacillus cereus	CP053931	AP023014	0.11	intra-species
bc_4_bc_allag	Bacillus cereus	CP053931	AP022964	0.04	intra-species
bc_1_bc_pbgow	Bacillus cereus	CP053931	AP022964	0.01	intra-species
bc_8_bc_nhrbw	Bacillus cereus	CP053931	AP022964	0.08	intra-species
bc_4_bc_aebma	Bacillus cereus	CP053931	AP022964	0.04	intra-species
bc_4_bc_itboo	Bacillus cereus	CP053931	AP023014	0.04	intra-species
bc_10_bc_zkraz	Bacillus cereus	CP053931	CP001177	0.1	intra-species
bc_12_bc_rdtxw	Bacillus cereus	CP053931	CP001177	0.12	intra-species
bc_1_bc_btjvm	Bacillus cereus	CP053931	CP001177	0.01	intra-species
bc_14_bc_nkpfc	Bacillus cereus	CP053931	AP023014	0.14	intra-species
bc_4_bc_wvdkf	Bacillus cereus	CP053931	AP023014	0.04	intra-species
bc_10_bc_mnesh	Bacillus cereus	CP053931	AP023014	0.1	intra-species
bc_13_bc_elscj	Bacillus cereus	CP053931	CP001177	0.13	intra-species
bc_14_bc_bykkt	Bacillus cereus	CP053931	CP001177	0.14	intra-species
bc_8_bc_zuxnx	Bacillus cereus	CP053931	AP022964	0.08	intra-species
bc_1_bc_digrl	Bacillus cereus	CP053931	CP001177	0.01	intra-species
bc_1_bc_xdani	Bacillus cereus	CP053931	CP001177	0.01	intra-species
bc_4_bc_dqfec	Bacillus cereus	CP053931	AP023014	0.04	intra-species
bc_14_bc_bukbf	Bacillus cereus	CP053931	AP022964	0.14	intra-species
bc_12_bc_kxsnx	Bacillus cereus	CP053931	AP023014	0.12	intra-species
bc_5_se_ibebg	Bacillus cereus	CP053931	CP045952	0.05	inter-species
bc_1_cj_qtzui	Bacillus cereus	CP053931	NZ_CP012205	0.01	inter-species
bc_2_cj_kkrwp	Bacillus cereus	CP053931	NC_002163	0.02	inter-species
bc_6_cd_xwupf	Bacillus cereus	CP053931	NZ_CP076401	0.06	inter-species
bc_8_se_dxzak	Bacillus cereus	CP053931	CP022504	0.08	inter-species
bc_2_cj_cfgkp	Bacillus cereus	CP053931	NC_002163	0.02	inter-species
bc_11_bt_muzgj	Bacillus cereus	CP053931	NZ_CP004870	0.11	inter-species
bc_14_cd_vgutq	Bacillus cereus	CP053931	NZ_CP076401	0.14	inter-species
bc_6_cj_gecmt	Bacillus cereus	CP053931	NZ_CP012205	0.06	inter-species
bc_8_cj_zpgzk	Bacillus cereus	CP053931	NZ_LN831025	0.08	inter-species
bc_8_cj_vynkk	Bacillus cereus	CP053931	NZ_CP012237	0.08	inter-species
bc_6_lm_ifzhk	Bacillus cereus	CP053931	NC_003210	0.06	inter-species
bc_13_cp_obxzd	Bacillus cereus	CP053931	CP010994	0.13	inter-species
bc_12_cd_sedmz	Bacillus cereus	CP053931	CP037839	0.12	inter-species
bc_8_cj_cmccf	Bacillus cereus	CP053931	NZ_CP019838	0.08	inter-species
bc_3_cd_piyrw	Bacillus cereus	CP053931	CP037839	0.03	inter-species
bc_9_se_pwqpf	Bacillus cereus	CP053931	NC_011205	0.09	inter-species
bc_13_lm_rotko	Bacillus cereus	CP053931	HG813249	0.13	inter-species
bc_6_se_bwnfx	Bacillus cereus	CP053931	NZ_CP011288	0.06	inter-species
bc_15_se_ikfrl	Bacillus cereus	CP053931	AE006468	0.15	inter-species
bc_5_sa_xqpbe	Bacillus cereus	CP053931	AM990992	0.05	inter-species
bc_14_vc_eweng	Bacillus cereus	CP053931	NZ_CP043554	0.14	inter-species
bc_11_vp_fmkdg	Bacillus cereus	CP053931	NZ_CP047985	0.11	inter-species
bc_13_cd_rlakq	Bacillus cereus	CP053931	CP037839	0.13	inter-species
bc_3_cj_snwvi	Bacillus cereus	CP053931	NZ_CP019838	0.03	inter-species
bt_13_bt_bkwby	Bacillus thuringiensis	NZ_CP013275	NC_020238	0.13	intra-species
bt_7_bt_prhsu	Bacillus thuringiensis	NZ_CP013275	NZ_CP004870	0.07	intra-species
bt_7_bt_hwdrx	Bacillus thuringiensis	NZ_CP013275	NZ_CP004870	0.07	intra-species
bt_14_bt_vdjcp	Bacillus thuringiensis	NZ_CP013275	NC_020238	0.14	intra-species
bt_6_bt_gqjfa	Bacillus thuringiensis	NZ_CP013275	NZ_CP004870	0.06	intra-species
bt_15_bt_cbafv	Bacillus thuringiensis	NZ_CP013275	NZ_CP004870	0.15	intra-species
bt_1_bt_zogue	Bacillus thuringiensis	NZ_CP013275	NZ_CP004858	0.01	intra-species
bt_3_bt_jdgeq	Bacillus thuringiensis	NZ_CP013275	NZ_CP004858	0.03	intra-species
bt_10_bt_ztbkj	Bacillus thuringiensis	NZ_CP013275	NZ_CP004858	0.1	intra-species
bt_6_bt_fcvmz	Bacillus thuringiensis	NZ_CP013275	NZ_CP004870	0.06	intra-species
bt_14_bt_rdhut	Bacillus thuringiensis	NZ_CP013275	NZ_CP004858	0.14	intra-species
bt_9_bt_gmfdp	Bacillus thuringiensis	NZ_CP013275	NZ_CP004858	0.09	intra-species
bt_11_bt_chiee	Bacillus thuringiensis	NZ_CP013275	NZ_CP004870	0.11	intra-species
bt_6_bt_jxeln	Bacillus thuringiensis	NZ_CP013275	NZ_CP004858	0.06	intra-species
bt_3_bt_lxrpe	Bacillus thuringiensis	NZ_CP013275	NZ_CP004870	0.03	intra-species
bt_11_bt_poluq	Bacillus thuringiensis	NZ_CP013275	NZ_CP004858	0.11	intra-species
bt_15_bt_cbnag	Bacillus thuringiensis	NZ_CP013275	NC_020238	0.15	intra-species
bt_3_bt_vempg	Bacillus thuringiensis	NZ_CP013275	NZ_CP004870	0.03	intra-species
bt_3_bt_fggyf	Bacillus thuringiensis	NZ_CP013275	NC_020238	0.03	intra-species
bt_11_bt_dqtmg	Bacillus thuringiensis	NZ_CP013275	NZ_CP004858	0.11	intra-species
bt_2_bt_dcyoc	Bacillus thuringiensis	NZ_CP013275	NZ_CP004858	0.02	intra-species
bt_14_bt_hdzlr	Bacillus thuringiensis	NZ_CP013275	NZ_CP004870	0.14	intra-species
bt_7_bt_phftf	Bacillus thuringiensis	NZ_CP013275	NC_020238	0.07	intra-species
bt_8_bt_uetsw	Bacillus thuringiensis	NZ_CP013275	NZ_CP004870	0.08	intra-species
bt_8_bt_lzbgx	Bacillus thuringiensis	NZ_CP013275	NZ_CP004858	0.08	intra-species
bt_7_sa_tscab	Bacillus thuringiensis	NZ_CP013275	AP014942	0.07	inter-species
bt_15_vc_bzgey	Bacillus thuringiensis	NZ_CP013275	NZ_CP053810	0.15	inter-species
bt_8_cp_kjopd	Bacillus thuringiensis	NZ_CP013275	CP000246	0.08	inter-species
bt_3_cj_kyjxd	Bacillus thuringiensis	NZ_CP013275	NZ_CP019838	0.03	inter-species
bt_12_sa_scxnh	Bacillus thuringiensis	NZ_CP013275	AM990992	0.12	inter-species
bt_2_bc_vxhcr	Bacillus thuringiensis	NZ_CP013275	CP053931	0.02	inter-species
bt_5_sa_akyhg	Bacillus thuringiensis	NZ_CP013275	BA000018	0.05	inter-species
bt_9_lm_xlfoj	Bacillus thuringiensis	NZ_CP013275	FM242711	0.09	inter-species
bt_4_cd_svghr	Bacillus thuringiensis	NZ_CP013275	AP025558	0.04	inter-species
bt_13_cd_gjjyl	Bacillus thuringiensis	NZ_CP013275	NZ_CP076401	0.13	inter-species
bt_6_se_ohzlo	Bacillus thuringiensis	NZ_CP013275	CP045952	0.06	inter-species
bt_3_cj_fgbvp	Bacillus thuringiensis	NZ_CP013275	NC_002163	0.03	inter-species
bt_14_bc_dhobm	Bacillus thuringiensis	NZ_CP013275	CP053931	0.14	inter-species
bt_8_se_zcenn	Bacillus thuringiensis	NZ_CP013275	CP025452	0.08	inter-species
bt_14_lm_whwek	Bacillus thuringiensis	NZ_CP013275	HG813249	0.14	inter-species
bt_1_cj_rhomb	Bacillus thuringiensis	NZ_CP013275	NZ_LN831025	0.01	inter-species
bt_11_bc_zonhk	Bacillus thuringiensis	NZ_CP013275	AP023014	0.11	inter-species
bt_12_vc_jhbzc	Bacillus thuringiensis	NZ_CP013275	NZ_CP007634	0.12	inter-species
bt_12_lm_mvihh	Bacillus thuringiensis	NZ_CP013275	CP002002	0.12	inter-species
bt_4_bc_gazcf	Bacillus thuringiensis	NZ_CP013275	CP001177	0.04	inter-species
bt_11_ec_nzhvt	Bacillus thuringiensis	NZ_CP013275	NZ_CP033092	0.11	inter-species
bt_14_cd_uzpne	Bacillus thuringiensis	NZ_CP013275	CP037839	0.14	inter-species
bt_13_sa_wjekz	Bacillus thuringiensis	NZ_CP013275	BA000018	0.13	inter-species
bt_11_cj_kpbvk	Bacillus thuringiensis	NZ_CP013275	NZ_CP012205	0.11	inter-species
bt_2_se_jajlg	Bacillus thuringiensis	NZ_CP013275	NC_003197	0.02	inter-species
bt_8_bt_jzega	Bacillus thuringiensis	NZ_CP004870	NZ_CP004858	0.08	intra-species
bt_12_bt_ncteq	Bacillus thuringiensis	NZ_CP004870	NZ_CP013275	0.12	intra-species
bt_2_bt_rizlu	Bacillus thuringiensis	NZ_CP004870	NC_020238	0.02	intra-species
bt_12_bt_pieao	Bacillus thuringiensis	NZ_CP004870	NZ_CP013275	0.12	intra-species
bt_13_bt_ziwge	Bacillus thuringiensis	NZ_CP004870	NC_020238	0.13	intra-species
bt_14_bt_jygzg	Bacillus thuringiensis	NZ_CP004870	NZ_CP013275	0.14	intra-species
bt_2_bt_opnpy	Bacillus thuringiensis	NZ_CP004870	NC_020238	0.02	intra-species
bt_3_bt_qprhb	Bacillus thuringiensis	NZ_CP004870	NZ_CP004858	0.03	intra-species
bt_6_bt_wmtnh	Bacillus thuringiensis	NZ_CP004870	NZ_CP013275	0.06	intra-species
bt_6_bt_ptqxy	Bacillus thuringiensis	NZ_CP004870	NZ_CP013275	0.06	intra-species
bt_10_bt_tfpfo	Bacillus thuringiensis	NZ_CP004870	NZ_CP004858	0.1	intra-species
bt_2_bt_fphos	Bacillus thuringiensis	NZ_CP004870	NC_020238	0.02	intra-species
bt_6_bt_xfeio	Bacillus thuringiensis	NZ_CP004870	NC_020238	0.06	intra-species
bt_8_bt_lwavy	Bacillus thuringiensis	NZ_CP004870	NZ_CP013275	0.08	intra-species
bt_12_bt_clvmh	Bacillus thuringiensis	NZ_CP004870	NZ_CP004858	0.12	intra-species
bt_4_bt_ptack	Bacillus thuringiensis	NZ_CP004870	NZ_CP004858	0.04	intra-species
bt_11_bt_agayh	Bacillus thuringiensis	NZ_CP004870	NZ_CP013275	0.11	intra-species
bt_6_bt_jatqg	Bacillus thuringiensis	NZ_CP004870	NZ_CP004858	0.06	intra-species
bt_15_bt_ldcdp	Bacillus thuringiensis	NZ_CP004870	NC_020238	0.15	intra-species
bt_5_bt_wmveg	Bacillus thuringiensis	NZ_CP004870	NZ_CP004858	0.05	intra-species
bt_7_bt_lbckm	Bacillus thuringiensis	NZ_CP004870	NZ_CP013275	0.07	intra-species
bt_8_bt_dnvsm	Bacillus thuringiensis	NZ_CP004870	NZ_CP004858	0.08	intra-species
bt_12_bt_sgkje	Bacillus thuringiensis	NZ_CP004870	NZ_CP013275	0.12	intra-species
bt_14_bt_fcyct	Bacillus thuringiensis	NZ_CP004870	NC_020238	0.14	intra-species
bt_5_bt_cfdgh	Bacillus thuringiensis	NZ_CP004870	NZ_CP013275	0.05	intra-species
bt_13_cp_bexhg	Bacillus thuringiensis	NZ_CP004870	CP000312	0.13	inter-species
bt_2_lm_gnssl	Bacillus thuringiensis	NZ_CP004870	CP002004	0.02	inter-species
bt_15_se_lumrx	Bacillus thuringiensis	NZ_CP004870	CP025452	0.15	inter-species
bt_5_lm_uwnnh	Bacillus thuringiensis	NZ_CP004870	CP002002	0.05	inter-species
bt_9_cj_kargp	Bacillus thuringiensis	NZ_CP004870	NC_002163	0.09	inter-species
bt_10_cd_zpnoo	Bacillus thuringiensis	NZ_CP004870	NZ_CP076401	0.1	inter-species
bt_13_ec_ryegx	Bacillus thuringiensis	NZ_CP004870	NC_002695	0.13	inter-species
bt_15_sa_smzye	Bacillus thuringiensis	NZ_CP004870	AJ938182	0.15	inter-species
bt_12_vp_jelqj	Bacillus thuringiensis	NZ_CP004870	NZ_CP083361	0.12	inter-species
bt_4_sa_daovi	Bacillus thuringiensis	NZ_CP004870	AM990992	0.04	inter-species
bt_15_se_nwipe	Bacillus thuringiensis	NZ_CP004870	NC_011205	0.15	inter-species
bt_5_sa_xwnwf	Bacillus thuringiensis	NZ_CP004870	AM990992	0.05	inter-species
bt_12_vc_dmvop	Bacillus thuringiensis	NZ_CP004870	NZ_CP053810	0.12	inter-species
bt_8_lm_ziqoa	Bacillus thuringiensis	NZ_CP004870	HG813249	0.08	inter-species
bt_5_ec_bkxkm	Bacillus thuringiensis	NZ_CP004870	NZ_CP033092	0.05	inter-species
bt_11_vp_zpgxo	Bacillus thuringiensis	NZ_CP004870	NZ_CP068633	0.11	inter-species
bt_14_vp_yfdgm	Bacillus thuringiensis	NZ_CP004870	NZ_CP068633	0.14	inter-species
bt_4_cp_mrqyn	Bacillus thuringiensis	NZ_CP004870	CP000312	0.04	inter-species
bt_7_se_xpsgx	Bacillus thuringiensis	NZ_CP004870	NC_003197	0.07	inter-species
bt_9_sa_unzbm	Bacillus thuringiensis	NZ_CP004870	AM990992	0.09	inter-species
bt_10_se_cmseg	Bacillus thuringiensis	NZ_CP004870	NZ_CP011288	0.1	inter-species
bt_14_lm_koolj	Bacillus thuringiensis	NZ_CP004870	CP001175	0.14	inter-species
bt_15_cj_zclvv	Bacillus thuringiensis	NZ_CP004870	NZ_CP012205	0.15	inter-species
bt_15_vp_scidh	Bacillus thuringiensis	NZ_CP004870	NC_004603	0.15	inter-species
bt_13_lm_buyct	Bacillus thuringiensis	NZ_CP004870	CP002004	0.13	inter-species
bt_13_bt_jxbef	Bacillus thuringiensis	NZ_CP004858	NZ_CP004870	0.13	intra-species
bt_8_bt_euome	Bacillus thuringiensis	NZ_CP004858	NZ_CP004870	0.08	intra-species
bt_14_bt_qybkj	Bacillus thuringiensis	NZ_CP004858	NZ_CP013275	0.14	intra-species
bt_1_bt_ddreo	Bacillus thuringiensis	NZ_CP004858	NZ_CP004870	0.01	intra-species
bt_12_bt_yyzzl	Bacillus thuringiensis	NZ_CP004858	NZ_CP013275	0.12	intra-species
bt_7_bt_hdhdl	Bacillus thuringiensis	NZ_CP004858	NZ_CP004870	0.07	intra-species
bt_2_bt_ietoh	Bacillus thuringiensis	NZ_CP004858	NC_020238	0.02	intra-species
bt_13_bt_kvpno	Bacillus thuringiensis	NZ_CP004858	NZ_CP013275	0.13	intra-species
bt_5_bt_vkegg	Bacillus thuringiensis	NZ_CP004858	NZ_CP004870	0.05	intra-species
bt_10_bt_qbpjc	Bacillus thuringiensis	NZ_CP004858	NZ_CP004870	0.1	intra-species
bt_4_bt_ykbbh	Bacillus thuringiensis	NZ_CP004858	NC_020238	0.04	intra-species
bt_2_bt_qftln	Bacillus thuringiensis	NZ_CP004858	NC_020238	0.02	intra-species
bt_14_bt_xdoyz	Bacillus thuringiensis	NZ_CP004858	NZ_CP004870	0.14	intra-species
bt_9_bt_gzoge	Bacillus thuringiensis	NZ_CP004858	NZ_CP013275	0.09	intra-species
bt_14_bt_vkwmz	Bacillus thuringiensis	NZ_CP004858	NC_020238	0.14	intra-species
bt_11_bt_cplpa	Bacillus thuringiensis	NZ_CP004858	NC_020238	0.11	intra-species
bt_1_bt_vhvbp	Bacillus thuringiensis	NZ_CP004858	NC_020238	0.01	intra-species
bt_10_bt_ycahp	Bacillus thuringiensis	NZ_CP004858	NC_020238	0.1	intra-species
bt_1_bt_ivgbz	Bacillus thuringiensis	NZ_CP004858	NC_020238	0.01	intra-species
bt_10_bt_jcgqt	Bacillus thuringiensis	NZ_CP004858	NZ_CP013275	0.1	intra-species
bt_13_bt_llvco	Bacillus thuringiensis	NZ_CP004858	NZ_CP013275	0.13	intra-species
bt_7_bt_ynoww	Bacillus thuringiensis	NZ_CP004858	NZ_CP004870	0.07	intra-species
bt_9_bt_cymdq	Bacillus thuringiensis	NZ_CP004858	NZ_CP004870	0.09	intra-species
bt_10_bt_zqydw	Bacillus thuringiensis	NZ_CP004858	NC_020238	0.1	intra-species
bt_8_bt_gdogi	Bacillus thuringiensis	NZ_CP004858	NC_020238	0.08	intra-species
bt_3_lm_ymuai	Bacillus thuringiensis	NZ_CP004858	CP002004	0.03	inter-species
bt_3_cj_mbwgy	Bacillus thuringiensis	NZ_CP004858	NZ_CP019838	0.03	inter-species
bt_3_sa_cpscb	Bacillus thuringiensis	NZ_CP004858	AP014653	0.03	inter-species
bt_2_cj_cljkb	Bacillus thuringiensis	NZ_CP004858	NZ_CP012205	0.02	inter-species
bt_13_vc_wqjpq	Bacillus thuringiensis	NZ_CP004858	NZ_CP046745	0.13	inter-species
bt_10_vc_givhx	Bacillus thuringiensis	NZ_CP004858	NZ_CP043554	0.1	inter-species
bt_6_cj_vwcoh	Bacillus thuringiensis	NZ_CP004858	NZ_CP012237	0.06	inter-species
bt_12_se_rybcz	Bacillus thuringiensis	NZ_CP004858	CP025452	0.12	inter-species
bt_5_vc_jxybh	Bacillus thuringiensis	NZ_CP004858	NZ_CP072847	0.05	inter-species
bt_12_cp_whzxa	Bacillus thuringiensis	NZ_CP004858	CP000246	0.12	inter-species
bt_8_vc_vsvvf	Bacillus thuringiensis	NZ_CP004858	NZ_CP007634	0.08	inter-species
bt_10_cd_cmzpl	Bacillus thuringiensis	NZ_CP004858	CP049958	0.1	inter-species
bt_8_lm_sswlp	Bacillus thuringiensis	NZ_CP004858	FM242711	0.08	inter-species
bt_7_vp_jxmts	Bacillus thuringiensis	NZ_CP004858	NZ_CP047985	0.07	inter-species
bt_14_ec_fhxdx	Bacillus thuringiensis	NZ_CP004858	NZ_CP033092	0.14	inter-species
bt_15_cj_fbgxc	Bacillus thuringiensis	NZ_CP004858	NZ_CP019838	0.15	inter-species
bt_5_ec_czxrz	Bacillus thuringiensis	NZ_CP004858	NC_000913	0.05	inter-species
bt_13_cj_ujwef	Bacillus thuringiensis	NZ_CP004858	NZ_LN831025	0.13	inter-species
bt_13_lm_qtfmk	Bacillus thuringiensis	NZ_CP004858	FM242711	0.13	inter-species
bt_5_vc_cvpdy	Bacillus thuringiensis	NZ_CP004858	NZ_CP053810	0.05	inter-species
bt_3_vc_vyjrc	Bacillus thuringiensis	NZ_CP004858	NZ_CP053810	0.03	inter-species
bt_9_sa_ogrmz	Bacillus thuringiensis	NZ_CP004858	AM990992	0.09	inter-species
bt_7_vp_hgadq	Bacillus thuringiensis	NZ_CP004858	NC_004603	0.07	inter-species
bt_9_se_jlalz	Bacillus thuringiensis	NZ_CP004858	CP034697	0.09	inter-species
bt_14_bc_hqpnw	Bacillus thuringiensis	NZ_CP004858	CP001177	0.14	inter-species
bt_5_bt_jnwqr	Bacillus thuringiensis	NC_020238	NZ_CP013275	0.05	intra-species
bt_14_bt_jhthp	Bacillus thuringiensis	NC_020238	NZ_CP004870	0.14	intra-species
bt_13_bt_tyhbj	Bacillus thuringiensis	NC_020238	NZ_CP004870	0.13	intra-species
bt_5_bt_dopdc	Bacillus thuringiensis	NC_020238	NZ_CP004858	0.05	intra-species
bt_4_bt_pxltp	Bacillus thuringiensis	NC_020238	NZ_CP004870	0.04	intra-species
bt_12_bt_gxpwk	Bacillus thuringiensis	NC_020238	NZ_CP004858	0.12	intra-species
bt_10_bt_onfnj	Bacillus thuringiensis	NC_020238	NZ_CP004858	0.1	intra-species
bt_5_bt_tinsz	Bacillus thuringiensis	NC_020238	NZ_CP004870	0.05	intra-species
bt_1_bt_eujjd	Bacillus thuringiensis	NC_020238	NZ_CP004858	0.01	intra-species
bt_4_bt_qslsn	Bacillus thuringiensis	NC_020238	NZ_CP004858	0.04	intra-species
bt_10_bt_mmhqa	Bacillus thuringiensis	NC_020238	NZ_CP013275	0.1	intra-species
bt_8_bt_ogbvv	Bacillus thuringiensis	NC_020238	NZ_CP004870	0.08	intra-species
bt_14_bt_jztfi	Bacillus thuringiensis	NC_020238	NZ_CP004870	0.14	intra-species
bt_12_bt_pmrzj	Bacillus thuringiensis	NC_020238	NZ_CP013275	0.12	intra-species
bt_6_bt_ulbxm	Bacillus thuringiensis	NC_020238	NZ_CP013275	0.06	intra-species
bt_15_bt_fvbhh	Bacillus thuringiensis	NC_020238	NZ_CP013275	0.15	intra-species
bt_9_bt_nzqqs	Bacillus thuringiensis	NC_020238	NZ_CP013275	0.09	intra-species
bt_12_bt_yszvd	Bacillus thuringiensis	NC_020238	NZ_CP013275	0.12	intra-species
bt_5_bt_ydzkq	Bacillus thuringiensis	NC_020238	NZ_CP004858	0.05	intra-species
bt_13_bt_iqpqd	Bacillus thuringiensis	NC_020238	NZ_CP004870	0.13	intra-species
bt_11_bt_kdwsn	Bacillus thuringiensis	NC_020238	NZ_CP004870	0.11	intra-species
bt_14_bt_jcndp	Bacillus thuringiensis	NC_020238	NZ_CP004870	0.14	intra-species
bt_14_bt_qrkhu	Bacillus thuringiensis	NC_020238	NZ_CP004858	0.14	intra-species
bt_6_bt_fjauy	Bacillus thuringiensis	NC_020238	NZ_CP004870	0.06	intra-species
bt_1_bt_sanrm	Bacillus thuringiensis	NC_020238	NZ_CP004870	0.01	intra-species
bt_8_cj_txslj	Bacillus thuringiensis	NC_020238	NZ_CP019838	0.08	inter-species
bt_1_bc_noxyr	Bacillus thuringiensis	NC_020238	CP001177	0.01	inter-species
bt_3_cp_ecsld	Bacillus thuringiensis	NC_020238	CP010994	0.03	inter-species
bt_9_vp_toavv	Bacillus thuringiensis	NC_020238	NZ_CP083361	0.09	inter-species
bt_14_cj_xrzsf	Bacillus thuringiensis	NC_020238	NZ_CP012237	0.14	inter-species
bt_4_vp_acajk	Bacillus thuringiensis	NC_020238	NZ_CP047985	0.04	inter-species
bt_5_sa_xjezv	Bacillus thuringiensis	NC_020238	BA000018	0.05	inter-species
bt_14_vc_mzxtn	Bacillus thuringiensis	NC_020238	NZ_CP007634	0.14	inter-species
bt_2_cd_mtppm	Bacillus thuringiensis	NC_020238	CP049958	0.02	inter-species
bt_15_lm_szofi	Bacillus thuringiensis	NC_020238	FM242711	0.15	inter-species
bt_6_se_inlzg	Bacillus thuringiensis	NC_020238	NC_003197	0.06	inter-species
bt_8_cd_gtwqx	Bacillus thuringiensis	NC_020238	CP049958	0.08	inter-species
bt_13_vp_fbnnt	Bacillus thuringiensis	NC_020238	NC_004603	0.13	inter-species
bt_11_sa_ewufs	Bacillus thuringiensis	NC_020238	NC_007795	0.11	inter-species
bt_7_lm_rmrhn	Bacillus thuringiensis	NC_020238	CP002002	0.07	inter-species
bt_15_lm_xuicp	Bacillus thuringiensis	NC_020238	CP002004	0.15	inter-species
bt_12_cp_hrmxf	Bacillus thuringiensis	NC_020238	CP013101	0.12	inter-species
bt_11_cp_ieuld	Bacillus thuringiensis	NC_020238	CP000246	0.11	inter-species
bt_1_cd_ftiio	Bacillus thuringiensis	NC_020238	CP029154	0.01	inter-species
bt_1_sa_odjlc	Bacillus thuringiensis	NC_020238	AJ938182	0.01	inter-species
bt_9_lm_feksr	Bacillus thuringiensis	NC_020238	NC_003210	0.09	inter-species
bt_3_lm_lmxvw	Bacillus thuringiensis	NC_020238	NC_003210	0.03	inter-species
bt_2_se_vzpqv	Bacillus thuringiensis	NC_020238	AE006468	0.02	inter-species
bt_1_cd_vubtl	Bacillus thuringiensis	NC_020238	NZ_CP076401	0.01	inter-species
bt_4_se_wwmoh	Bacillus thuringiensis	NC_020238	CP034697	0.04	inter-species
cj_1_cj_drgaw	Campylobacter jejuni	NC_002163	NZ_CP012205	0.01	intra-species
cj_12_cj_sfmwi	Campylobacter jejuni	NC_002163	NZ_CP012205	0.12	intra-species
cj_7_cj_radav	Campylobacter jejuni	NC_002163	NZ_CP012205	0.07	intra-species
cj_6_cj_zlbnb	Campylobacter jejuni	NC_002163	NZ_CP012237	0.06	intra-species
cj_11_cj_qaozz	Campylobacter jejuni	NC_002163	NZ_LN831025	0.11	intra-species
cj_3_cj_lmotg	Campylobacter jejuni	NC_002163	NZ_LN831025	0.03	intra-species
cj_8_cj_lyezb	Campylobacter jejuni	NC_002163	NZ_CP012205	0.08	intra-species
cj_4_cj_dqnvc	Campylobacter jejuni	NC_002163	NZ_LN831025	0.04	intra-species
cj_4_cj_ikxex	Campylobacter jejuni	NC_002163	NZ_CP019838	0.04	intra-species
cj_4_cj_ccdhi	Campylobacter jejuni	NC_002163	NZ_LN831025	0.04	intra-species
cj_9_cj_tjawf	Campylobacter jejuni	NC_002163	NZ_CP012205	0.09	intra-species
cj_6_cj_gczvf	Campylobacter jejuni	NC_002163	NZ_LN831025	0.06	intra-species
cj_8_cj_kxulr	Campylobacter jejuni	NC_002163	NZ_CP012237	0.08	intra-species
cj_1_cj_ivpcf	Campylobacter jejuni	NC_002163	NZ_CP019838	0.01	intra-species
cj_15_cj_kdwcy	Campylobacter jejuni	NC_002163	NZ_CP012205	0.15	intra-species
cj_12_cj_ifbiq	Campylobacter jejuni	NC_002163	NZ_CP012237	0.12	intra-species
cj_11_cj_ucrfl	Campylobacter jejuni	NC_002163	NZ_CP012205	0.11	intra-species
cj_2_cj_ibawe	Campylobacter jejuni	NC_002163	NZ_LN831025	0.02	intra-species
cj_3_cj_bzpae	Campylobacter jejuni	NC_002163	NZ_CP019838	0.03	intra-species
cj_2_cj_yehjx	Campylobacter jejuni	NC_002163	NZ_CP012205	0.02	intra-species
cj_9_cj_toasx	Campylobacter jejuni	NC_002163	NZ_CP012205	0.09	intra-species
cj_1_cj_csyif	Campylobacter jejuni	NC_002163	NZ_CP019838	0.01	intra-species
cj_15_cj_siuny	Campylobacter jejuni	NC_002163	NZ_LN831025	0.15	intra-species
cj_10_cj_eiskw	Campylobacter jejuni	NC_002163	NZ_CP019838	0.1	intra-species
cj_2_cj_jvpxs	Campylobacter jejuni	NC_002163	NZ_CP019838	0.02	intra-species
cj_7_sa_yguuj	Campylobacter jejuni	NC_002163	AM990992	0.07	inter-species
cj_6_lm_dnpmg	Campylobacter jejuni	NC_002163	CP002004	0.06	inter-species
cj_11_cp_spkml	Campylobacter jejuni	NC_002163	CP010994	0.11	inter-species
cj_11_vp_tjpeg	Campylobacter jejuni	NC_002163	NZ_CP068633	0.11	inter-species
cj_15_cd_jeiyw	Campylobacter jejuni	NC_002163	CP049958	0.15	inter-species
cj_6_cd_qqswr	Campylobacter jejuni	NC_002163	CP029154	0.06	inter-species
cj_4_se_uklfx	Campylobacter jejuni	NC_002163	CP022504	0.04	inter-species
cj_15_sa_atxhk	Campylobacter jejuni	NC_002163	AJ938182	0.15	inter-species
cj_7_se_ogino	Campylobacter jejuni	NC_002163	NZ_CP011288	0.07	inter-species
cj_11_vc_pygtj	Campylobacter jejuni	NC_002163	NZ_CP043554	0.11	inter-species
cj_8_bt_ptozs	Campylobacter jejuni	NC_002163	NZ_CP004858	0.08	inter-species
cj_4_sa_xszrn	Campylobacter jejuni	NC_002163	AP014653	0.04	inter-species
cj_3_sa_xblxl	Campylobacter jejuni	NC_002163	AM990992	0.03	inter-species
cj_2_vc_nhqdv	Campylobacter jejuni	NC_002163	NZ_CP043554	0.02	inter-species
cj_5_lm_vlrpy	Campylobacter jejuni	NC_002163	HG813249	0.05	inter-species
cj_15_ec_ycxif	Campylobacter jejuni	NC_002163	NZ_CP101292	0.15	inter-species
cj_1_cp_ueipt	Campylobacter jejuni	NC_002163	NC_003366	0.01	inter-species
cj_11_bc_itvjh	Campylobacter jejuni	NC_002163	AP023014	0.11	inter-species
cj_3_sa_grlrj	Campylobacter jejuni	NC_002163	NC_007795	0.03	inter-species
cj_1_cd_qofxs	Campylobacter jejuni	NC_002163	AP025558	0.01	inter-species
cj_2_bc_nmlkv	Campylobacter jejuni	NC_002163	CP053931	0.02	inter-species
cj_10_sa_wglqu	Campylobacter jejuni	NC_002163	AM990992	0.1	inter-species
cj_12_ec_xfbty	Campylobacter jejuni	NC_002163	NZ_CP033092	0.12	inter-species
cj_5_vp_dvcwm	Campylobacter jejuni	NC_002163	NZ_CP047985	0.05	inter-species
cj_13_cd_btosu	Campylobacter jejuni	NC_002163	AP025558	0.13	inter-species
cj_13_cj_xrgyb	Campylobacter jejuni	NZ_LN831025	NZ_CP019838	0.13	intra-species
cj_14_cj_lcquz	Campylobacter jejuni	NZ_LN831025	NZ_CP019838	0.14	intra-species
cj_9_cj_ahwdp	Campylobacter jejuni	NZ_LN831025	NZ_CP012205	0.09	intra-species
cj_9_cj_zwtxt	Campylobacter jejuni	NZ_LN831025	NZ_CP012205	0.09	intra-species
cj_11_cj_puauv	Campylobacter jejuni	NZ_LN831025	NZ_CP012205	0.11	intra-species
cj_15_cj_alevs	Campylobacter jejuni	NZ_LN831025	NZ_CP019838	0.15	intra-species
cj_7_cj_fcvvr	Campylobacter jejuni	NZ_LN831025	NC_002163	0.07	intra-species
cj_10_cj_ieqif	Campylobacter jejuni	NZ_LN831025	NZ_CP019838	0.1	intra-species
cj_5_cj_oamfm	Campylobacter jejuni	NZ_LN831025	NZ_CP012237	0.05	intra-species
cj_15_cj_gnkpa	Campylobacter jejuni	NZ_LN831025	NC_002163	0.15	intra-species
cj_15_cj_gesih	Campylobacter jejuni	NZ_LN831025	NZ_CP019838	0.15	intra-species
cj_5_cj_zjtxj	Campylobacter jejuni	NZ_LN831025	NC_002163	0.05	intra-species
cj_7_cj_eqpiz	Campylobacter jejuni	NZ_LN831025	NZ_CP012237	0.07	intra-species
cj_5_cj_tquwz	Campylobacter jejuni	NZ_LN831025	NZ_CP012237	0.05	intra-species
cj_12_cj_jccmr	Campylobacter jejuni	NZ_LN831025	NC_002163	0.12	intra-species
cj_15_cj_surfe	Campylobacter jejuni	NZ_LN831025	NZ_CP012205	0.15	intra-species
cj_12_cj_sujsr	Campylobacter jejuni	NZ_LN831025	NZ_CP019838	0.12	intra-species
cj_10_cj_hlqcj	Campylobacter jejuni	NZ_LN831025	NZ_CP012205	0.1	intra-species
cj_15_cj_soivu	Campylobacter jejuni	NZ_LN831025	NZ_CP012237	0.15	intra-species
cj_7_cj_dcssp	Campylobacter jejuni	NZ_LN831025	NZ_CP019838	0.07	intra-species
cj_9_cj_eslju	Campylobacter jejuni	NZ_LN831025	NZ_CP019838	0.09	intra-species
cj_15_cj_lossa	Campylobacter jejuni	NZ_LN831025	NZ_CP012205	0.15	intra-species
cj_6_cj_lrjsl	Campylobacter jejuni	NZ_LN831025	NZ_CP012205	0.06	intra-species
cj_12_cj_zlhsy	Campylobacter jejuni	NZ_LN831025	NZ_CP012205	0.12	intra-species
cj_7_cj_tdnvc	Campylobacter jejuni	NZ_LN831025	NZ_CP019838	0.07	intra-species
cj_14_sa_owpvj	Campylobacter jejuni	NZ_LN831025	AM990992	0.14	inter-species
cj_2_cp_dcukf	Campylobacter jejuni	NZ_LN831025	NC_003366	0.02	inter-species
cj_12_se_hycfz	Campylobacter jejuni	NZ_LN831025	NC_003197	0.12	inter-species
cj_11_cp_atyee	Campylobacter jejuni	NZ_LN831025	CP000246	0.11	inter-species
cj_1_vc_gqrrz	Campylobacter jejuni	NZ_LN831025	NZ_CP053810	0.01	inter-species
cj_13_bt_qmhhp	Campylobacter jejuni	NZ_LN831025	NZ_CP004858	0.13	inter-species
cj_9_bc_tkmjl	Campylobacter jejuni	NZ_LN831025	CP053931	0.09	inter-species
cj_10_bt_nvhww	Campylobacter jejuni	NZ_LN831025	NZ_CP013275	0.1	inter-species
cj_9_vp_qykcd	Campylobacter jejuni	NZ_LN831025	NZ_CP068633	0.09	inter-species
cj_5_sa_soywc	Campylobacter jejuni	NZ_LN831025	BA000018	0.05	inter-species
cj_2_cp_yssvg	Campylobacter jejuni	NZ_LN831025	NC_003366	0.02	inter-species
cj_7_lm_hztik	Campylobacter jejuni	NZ_LN831025	CP001175	0.07	inter-species
cj_14_sa_xnfzd	Campylobacter jejuni	NZ_LN831025	AM990992	0.14	inter-species
cj_8_vp_bqqxl	Campylobacter jejuni	NZ_LN831025	NC_004603	0.08	inter-species
cj_14_se_ixeof	Campylobacter jejuni	NZ_LN831025	NC_003197	0.14	inter-species
cj_1_lm_kitik	Campylobacter jejuni	NZ_LN831025	NC_003210	0.01	inter-species
cj_2_se_xexaw	Campylobacter jejuni	NZ_LN831025	CP034697	0.02	inter-species
cj_14_cd_ibeuf	Campylobacter jejuni	NZ_LN831025	CP049958	0.14	inter-species
cj_1_bt_qrapw	Campylobacter jejuni	NZ_LN831025	NZ_CP013275	0.01	inter-species
cj_13_vc_tifem	Campylobacter jejuni	NZ_LN831025	NZ_CP043554	0.13	inter-species
cj_15_lm_ygnmx	Campylobacter jejuni	NZ_LN831025	CP002002	0.15	inter-species
cj_7_vc_xycon	Campylobacter jejuni	NZ_LN831025	NZ_CP043554	0.07	inter-species
cj_5_se_vivmr	Campylobacter jejuni	NZ_LN831025	AE006468	0.05	inter-species
cj_5_bt_bholo	Campylobacter jejuni	NZ_LN831025	NZ_CP013275	0.05	inter-species
cj_5_cd_zfqgv	Campylobacter jejuni	NZ_LN831025	AP025558	0.05	inter-species
cj_7_cj_txyoh	Campylobacter jejuni	NZ_CP019838	NZ_CP012205	0.07	intra-species
cj_6_cj_kqqpk	Campylobacter jejuni	NZ_CP019838	NZ_LN831025	0.06	intra-species
cj_14_cj_rfnvv	Campylobacter jejuni	NZ_CP019838	NZ_CP012237	0.14	intra-species
cj_10_cj_cjsiz	Campylobacter jejuni	NZ_CP019838	NZ_CP012237	0.1	intra-species
cj_15_cj_hiaac	Campylobacter jejuni	NZ_CP019838	NZ_CP012205	0.15	intra-species
cj_12_cj_pwran	Campylobacter jejuni	NZ_CP019838	NZ_CP012205	0.12	intra-species
cj_10_cj_xhqwo	Campylobacter jejuni	NZ_CP019838	NZ_CP012205	0.1	intra-species
cj_12_cj_gwciq	Campylobacter jejuni	NZ_CP019838	NZ_CP012237	0.12	intra-species
cj_2_cj_fftdk	Campylobacter jejuni	NZ_CP019838	NZ_LN831025	0.02	intra-species
cj_8_cj_hfgfd	Campylobacter jejuni	NZ_CP019838	NZ_LN831025	0.08	intra-species
cj_8_cj_zgsgt	Campylobacter jejuni	NZ_CP019838	NZ_CP012205	0.08	intra-species
cj_13_cj_kapws	Campylobacter jejuni	NZ_CP019838	NC_002163	0.13	intra-species
cj_1_cj_bqmvp	Campylobacter jejuni	NZ_CP019838	NZ_CP012205	0.01	intra-species
cj_2_cj_rgxvn	Campylobacter jejuni	NZ_CP019838	NZ_LN831025	0.02	intra-species
cj_12_cj_pghgo	Campylobacter jejuni	NZ_CP019838	NZ_LN831025	0.12	intra-species
cj_11_cj_fpucy	Campylobacter jejuni	NZ_CP019838	NZ_CP012237	0.11	intra-species
cj_9_cj_xdrdy	Campylobacter jejuni	NZ_CP019838	NZ_CP012237	0.09	intra-species
cj_8_cj_wkeks	Campylobacter jejuni	NZ_CP019838	NZ_CP012205	0.08	intra-species
cj_3_cj_fevlr	Campylobacter jejuni	NZ_CP019838	NC_002163	0.03	intra-species
cj_10_cj_ihpff	Campylobacter jejuni	NZ_CP019838	NZ_CP012205	0.1	intra-species
cj_14_cj_pbpec	Campylobacter jejuni	NZ_CP019838	NC_002163	0.14	intra-species
cj_7_cj_apwlv	Campylobacter jejuni	NZ_CP019838	NC_002163	0.07	intra-species
cj_13_cj_ixfyw	Campylobacter jejuni	NZ_CP019838	NZ_CP012237	0.13	intra-species
cj_9_cj_diqjk	Campylobacter jejuni	NZ_CP019838	NZ_CP012237	0.09	intra-species
cj_6_cj_ccuwl	Campylobacter jejuni	NZ_CP019838	NZ_CP012237	0.06	intra-species
cj_13_lm_qsyug	Campylobacter jejuni	NZ_CP019838	HG813249	0.13	inter-species
cj_15_ec_nkbdj	Campylobacter jejuni	NZ_CP019838	NZ_CP027599	0.15	inter-species
cj_8_vp_hxiky	Campylobacter jejuni	NZ_CP019838	NZ_CP047985	0.08	inter-species
cj_1_vp_qubep	Campylobacter jejuni	NZ_CP019838	NZ_CP064037	0.01	inter-species
cj_1_bc_pjqwq	Campylobacter jejuni	NZ_CP019838	AP023014	0.01	inter-species
cj_11_sa_apjwj	Campylobacter jejuni	NZ_CP019838	AM990992	0.11	inter-species
cj_12_cp_zgvhb	Campylobacter jejuni	NZ_CP019838	NC_003366	0.12	inter-species
cj_1_lm_hpejw	Campylobacter jejuni	NZ_CP019838	CP002004	0.01	inter-species
cj_1_cp_vflul	Campylobacter jejuni	NZ_CP019838	CP013101	0.01	inter-species
cj_13_sa_wybaf	Campylobacter jejuni	NZ_CP019838	AP014653	0.13	inter-species
cj_15_cd_anbms	Campylobacter jejuni	NZ_CP019838	CP037839	0.15	inter-species
cj_14_ec_vmubg	Campylobacter jejuni	NZ_CP019838	NC_002695	0.14	inter-species
cj_13_sa_rhedm	Campylobacter jejuni	NZ_CP019838	AP014942	0.13	inter-species
cj_4_bc_rrpkr	Campylobacter jejuni	NZ_CP019838	AP023014	0.04	inter-species
cj_10_lm_ersbc	Campylobacter jejuni	NZ_CP019838	FM242711	0.1	inter-species
cj_5_se_tetcm	Campylobacter jejuni	NZ_CP019838	CP025452	0.05	inter-species
cj_5_lm_xayam	Campylobacter jejuni	NZ_CP019838	NC_003210	0.05	inter-species
cj_6_bc_igvsj	Campylobacter jejuni	NZ_CP019838	CP001177	0.06	inter-species
cj_3_cp_fvbgb	Campylobacter jejuni	NZ_CP019838	CP010994	0.03	inter-species
cj_4_ec_uatpo	Campylobacter jejuni	NZ_CP019838	NZ_CP101292	0.04	inter-species
cj_5_ec_duwpy	Campylobacter jejuni	NZ_CP019838	NC_000913	0.05	inter-species
cj_1_se_rmkfg	Campylobacter jejuni	NZ_CP019838	CP045952	0.01	inter-species
cj_8_lm_ryrfp	Campylobacter jejuni	NZ_CP019838	CP001175	0.08	inter-species
cj_4_ec_kkqkl	Campylobacter jejuni	NZ_CP019838	NZ_CP027599	0.04	inter-species
cj_11_se_fxafw	Campylobacter jejuni	NZ_CP019838	CP022504	0.11	inter-species
cj_6_cj_wuzmo	Campylobacter jejuni	NZ_CP012205	NZ_CP012237	0.06	intra-species
cj_11_cj_ehbrv	Campylobacter jejuni	NZ_CP012205	NZ_CP012237	0.11	intra-species
cj_10_cj_tnzwp	Campylobacter jejuni	NZ_CP012205	NZ_CP012237	0.1	intra-species
cj_15_cj_dyaod	Campylobacter jejuni	NZ_CP012205	NC_002163	0.15	intra-species
cj_12_cj_kjpbx	Campylobacter jejuni	NZ_CP012205	NZ_LN831025	0.12	intra-species
cj_5_cj_hkbah	Campylobacter jejuni	NZ_CP012205	NC_002163	0.05	intra-species
cj_15_cj_ynbdt	Campylobacter jejuni	NZ_CP012205	NZ_LN831025	0.15	intra-species
cj_3_cj_xunmp	Campylobacter jejuni	NZ_CP012205	NZ_CP012237	0.03	intra-species
cj_14_cj_gfcar	Campylobacter jejuni	NZ_CP012205	NZ_CP019838	0.14	intra-species
cj_9_cj_gwwud	Campylobacter jejuni	NZ_CP012205	NZ_CP019838	0.09	intra-species
cj_14_cj_gjcij	Campylobacter jejuni	NZ_CP012205	NC_002163	0.14	intra-species
cj_6_cj_isgfi	Campylobacter jejuni	NZ_CP012205	NC_002163	0.06	intra-species
cj_9_cj_wzyof	Campylobacter jejuni	NZ_CP012205	NC_002163	0.09	intra-species
cj_2_cj_ghcwr	Campylobacter jejuni	NZ_CP012205	NZ_LN831025	0.02	intra-species
cj_12_cj_jhrba	Campylobacter jejuni	NZ_CP012205	NZ_CP012237	0.12	intra-species
cj_7_cj_rrmxy	Campylobacter jejuni	NZ_CP012205	NZ_LN831025	0.07	intra-species
cj_9_cj_wnvaj	Campylobacter jejuni	NZ_CP012205	NZ_CP019838	0.09	intra-species
cj_9_cj_cjlpa	Campylobacter jejuni	NZ_CP012205	NZ_CP012237	0.09	intra-species
cj_7_cj_jjjfc	Campylobacter jejuni	NZ_CP012205	NZ_LN831025	0.07	intra-species
cj_7_cj_bvyan	Campylobacter jejuni	NZ_CP012205	NZ_LN831025	0.07	intra-species
cj_8_cj_elblr	Campylobacter jejuni	NZ_CP012205	NZ_CP019838	0.08	intra-species
cj_9_cj_lwdcr	Campylobacter jejuni	NZ_CP012205	NZ_CP019838	0.09	intra-species
cj_6_cj_duauj	Campylobacter jejuni	NZ_CP012205	NZ_CP012237	0.06	intra-species
cj_6_cj_tdvhf	Campylobacter jejuni	NZ_CP012205	NZ_LN831025	0.06	intra-species
cj_7_cj_mmpcq	Campylobacter jejuni	NZ_CP012205	NC_002163	0.07	intra-species
cj_9_ec_fzvsd	Campylobacter jejuni	NZ_CP012205	NC_000913	0.09	inter-species
cj_4_cp_sebxn	Campylobacter jejuni	NZ_CP012205	CP000246	0.04	inter-species
cj_4_sa_rwqof	Campylobacter jejuni	NZ_CP012205	AJ938182	0.04	inter-species
cj_2_lm_xrtgs	Campylobacter jejuni	NZ_CP012205	CP001175	0.02	inter-species
cj_4_bt_bqwcl	Campylobacter jejuni	NZ_CP012205	NZ_CP004858	0.04	inter-species
cj_12_vc_tvyjg	Campylobacter jejuni	NZ_CP012205	NZ_CP043554	0.12	inter-species
cj_13_bc_ioskd	Campylobacter jejuni	NZ_CP012205	CP053931	0.13	inter-species
cj_13_vp_hhzlj	Campylobacter jejuni	NZ_CP012205	NZ_CP047985	0.13	inter-species
cj_11_cd_ukocw	Campylobacter jejuni	NZ_CP012205	CP037839	0.11	inter-species
cj_3_cp_wmhuw	Campylobacter jejuni	NZ_CP012205	NC_003366	0.03	inter-species
cj_13_lm_agffu	Campylobacter jejuni	NZ_CP012205	CP002002	0.13	inter-species
cj_7_ec_ywqiz	Campylobacter jejuni	NZ_CP012205	NC_000913	0.07	inter-species
cj_14_vc_gqxdj	Campylobacter jejuni	NZ_CP012205	NZ_CP007634	0.14	inter-species
cj_4_sa_pgvdv	Campylobacter jejuni	NZ_CP012205	BA000018	0.04	inter-species
cj_8_vc_ogkqx	Campylobacter jejuni	NZ_CP012205	NZ_CP053810	0.08	inter-species
cj_2_vc_isyzy	Campylobacter jejuni	NZ_CP012205	NZ_CP043554	0.02	inter-species
cj_4_vc_hawjb	Campylobacter jejuni	NZ_CP012205	NZ_CP043554	0.04	inter-species
cj_5_vp_ufesm	Campylobacter jejuni	NZ_CP012205	NZ_CP068633	0.05	inter-species
cj_6_vp_jhcvq	Campylobacter jejuni	NZ_CP012205	NZ_CP083361	0.06	inter-species
cj_5_bt_wkzsj	Campylobacter jejuni	NZ_CP012205	NZ_CP013275	0.05	inter-species
cj_9_se_vvkvl	Campylobacter jejuni	NZ_CP012205	NC_011205	0.09	inter-species
cj_11_lm_fuipj	Campylobacter jejuni	NZ_CP012205	CP002002	0.11	inter-species
cj_15_vc_jnpwl	Campylobacter jejuni	NZ_CP012205	NZ_CP007634	0.15	inter-species
cj_1_sa_yjkqi	Campylobacter jejuni	NZ_CP012205	AM990992	0.01	inter-species
cj_4_ec_tugjj	Campylobacter jejuni	NZ_CP012205	NZ_CP027599	0.04	inter-species
cj_13_cj_dxlve	Campylobacter jejuni	NZ_CP012237	NC_002163	0.13	intra-species
cj_5_cj_wrlvj	Campylobacter jejuni	NZ_CP012237	NZ_CP019838	0.05	intra-species
cj_15_cj_hoijl	Campylobacter jejuni	NZ_CP012237	NZ_LN831025	0.15	intra-species
cj_12_cj_mrbjc	Campylobacter jejuni	NZ_CP012237	NZ_LN831025	0.12	intra-species
cj_11_cj_ksttw	Campylobacter jejuni	NZ_CP012237	NZ_CP012205	0.11	intra-species
cj_8_cj_bixzq	Campylobacter jejuni	NZ_CP012237	NZ_CP012205	0.08	intra-species
cj_13_cj_rxqsk	Campylobacter jejuni	NZ_CP012237	NC_002163	0.13	intra-species
cj_15_cj_bpuxx	Campylobacter jejuni	NZ_CP012237	NZ_LN831025	0.15	intra-species
cj_13_cj_hiekq	Campylobacter jejuni	NZ_CP012237	NC_002163	0.13	intra-species
cj_8_cj_jvfyj	Campylobacter jejuni	NZ_CP012237	NZ_CP012205	0.08	intra-species
cj_10_cj_mvtmx	Campylobacter jejuni	NZ_CP012237	NZ_CP019838	0.1	intra-species
cj_6_cj_jqpcl	Campylobacter jejuni	NZ_CP012237	NZ_LN831025	0.06	intra-species
cj_7_cj_orjov	Campylobacter jejuni	NZ_CP012237	NZ_CP012205	0.07	intra-species
cj_2_cj_neiff	Campylobacter jejuni	NZ_CP012237	NZ_LN831025	0.02	intra-species
cj_12_cj_fezop	Campylobacter jejuni	NZ_CP012237	NZ_CP019838	0.12	intra-species
cj_14_cj_qazhq	Campylobacter jejuni	NZ_CP012237	NZ_CP012205	0.14	intra-species
cj_8_cj_mpswl	Campylobacter jejuni	NZ_CP012237	NC_002163	0.08	intra-species
cj_2_cj_nfpqd	Campylobacter jejuni	NZ_CP012237	NZ_LN831025	0.02	intra-species
cj_4_cj_hjgbk	Campylobacter jejuni	NZ_CP012237	NZ_CP019838	0.04	intra-species
cj_15_cj_tjfqq	Campylobacter jejuni	NZ_CP012237	NZ_LN831025	0.15	intra-species
cj_5_cj_qcygo	Campylobacter jejuni	NZ_CP012237	NZ_LN831025	0.05	intra-species
cj_1_cj_jybgj	Campylobacter jejuni	NZ_CP012237	NZ_CP019838	0.01	intra-species
cj_5_cj_bnmso	Campylobacter jejuni	NZ_CP012237	NZ_CP019838	0.05	intra-species
cj_8_cj_ngstz	Campylobacter jejuni	NZ_CP012237	NZ_CP019838	0.08	intra-species
cj_5_cj_iepcz	Campylobacter jejuni	NZ_CP012237	NZ_LN831025	0.05	intra-species
cj_3_cd_gktre	Campylobacter jejuni	NZ_CP012237	AP025558	0.03	inter-species
cj_7_bt_qdvpf	Campylobacter jejuni	NZ_CP012237	NC_020238	0.07	inter-species
cj_4_lm_zjcmm	Campylobacter jejuni	NZ_CP012237	FM242711	0.04	inter-species
cj_12_cp_vgmld	Campylobacter jejuni	NZ_CP012237	CP013101	0.12	inter-species
cj_7_se_iumid	Campylobacter jejuni	NZ_CP012237	CP025452	0.07	inter-species
cj_4_se_ifqqc	Campylobacter jejuni	NZ_CP012237	CP045952	0.04	inter-species
cj_4_lm_xoozc	Campylobacter jejuni	NZ_CP012237	FM242711	0.04	inter-species
cj_4_vp_hcyvw	Campylobacter jejuni	NZ_CP012237	NC_004603	0.04	inter-species
cj_13_se_juesy	Campylobacter jejuni	NZ_CP012237	CP045952	0.13	inter-species
cj_13_se_lnjog	Campylobacter jejuni	NZ_CP012237	CP022504	0.13	inter-species
cj_7_bt_yfjdm	Campylobacter jejuni	NZ_CP012237	NZ_CP004858	0.07	inter-species
cj_13_sa_akhhc	Campylobacter jejuni	NZ_CP012237	NC_007795	0.13	inter-species
cj_15_sa_fpiso	Campylobacter jejuni	NZ_CP012237	AP014942	0.15	inter-species
cj_1_lm_axqrb	Campylobacter jejuni	NZ_CP012237	FM242711	0.01	inter-species
cj_10_ec_tspdm	Campylobacter jejuni	NZ_CP012237	NZ_CP027599	0.1	inter-species
cj_5_cd_csmrq	Campylobacter jejuni	NZ_CP012237	CP029154	0.05	inter-species
cj_12_vc_shiyo	Campylobacter jejuni	NZ_CP012237	NZ_CP053810	0.12	inter-species
cj_10_lm_oaxdj	Campylobacter jejuni	NZ_CP012237	CP002002	0.1	inter-species
cj_11_ec_ekdmj	Campylobacter jejuni	NZ_CP012237	NZ_CP033092	0.11	inter-species
cj_4_se_sjkmt	Campylobacter jejuni	NZ_CP012237	NZ_CP011288	0.04	inter-species
cj_15_se_tnmuz	Campylobacter jejuni	NZ_CP012237	NZ_CP011288	0.15	inter-species
cj_9_sa_vvpmm	Campylobacter jejuni	NZ_CP012237	AP014942	0.09	inter-species
cj_9_cp_yglem	Campylobacter jejuni	NZ_CP012237	NC_003366	0.09	inter-species
cj_6_vp_jyvfb	Campylobacter jejuni	NZ_CP012237	NZ_CP083361	0.06	inter-species
cj_12_sa_kwkyj	Campylobacter jejuni	NZ_CP012237	NC_007795	0.12	inter-species
cd_6_cd_pyfhe	Clostridioides difficile	NZ_CP076401	CP037839	0.06	intra-species
cd_5_cd_axzlm	Clostridioides difficile	NZ_CP076401	AP025558	0.05	intra-species
cd_10_cd_sjvrx	Clostridioides difficile	NZ_CP076401	AP025558	0.1	intra-species
cd_13_cd_gtcoe	Clostridioides difficile	NZ_CP076401	CP029154	0.13	intra-species
cd_4_cd_yljha	Clostridioides difficile	NZ_CP076401	CP029154	0.04	intra-species
cd_15_cd_mwvoa	Clostridioides difficile	NZ_CP076401	CP029154	0.15	intra-species
cd_2_cd_qntmx	Clostridioides difficile	NZ_CP076401	CP029154	0.02	intra-species
cd_2_cd_slifv	Clostridioides difficile	NZ_CP076401	CP029154	0.02	intra-species
cd_12_cd_dklvq	Clostridioides difficile	NZ_CP076401	CP049958	0.12	intra-species
cd_6_cd_kodna	Clostridioides difficile	NZ_CP076401	AP025558	0.06	intra-species
cd_8_cd_wjppc	Clostridioides difficile	NZ_CP076401	AP025558	0.08	intra-species
cd_13_cd_dqjpq	Clostridioides difficile	NZ_CP076401	CP029154	0.13	intra-species
cd_15_cd_gkyru	Clostridioides difficile	NZ_CP076401	CP037839	0.15	intra-species
cd_8_cd_xrdvt	Clostridioides difficile	NZ_CP076401	CP037839	0.08	intra-species
cd_4_cd_wmllj	Clostridioides difficile	NZ_CP076401	CP029154	0.04	intra-species
cd_9_cd_guvih	Clostridioides difficile	NZ_CP076401	CP029154	0.09	intra-species
cd_15_cd_rpkfu	Clostridioides difficile	NZ_CP076401	AP025558	0.15	intra-species
cd_15_cd_nampl	Clostridioides difficile	NZ_CP076401	CP037839	0.15	intra-species
cd_4_cd_adhpr	Clostridioides difficile	NZ_CP076401	AP025558	0.04	intra-species
cd_6_cd_bivdo	Clostridioides difficile	NZ_CP076401	CP037839	0.06	intra-species
cd_13_cd_dgpng	Clostridioides difficile	NZ_CP076401	AP025558	0.13	intra-species
cd_9_cd_xfcxa	Clostridioides difficile	NZ_CP076401	CP037839	0.09	intra-species
cd_7_cd_munka	Clostridioides difficile	NZ_CP076401	AP025558	0.07	intra-species
cd_7_cd_trinv	Clostridioides difficile	NZ_CP076401	CP037839	0.07	intra-species
cd_9_cd_betfp	Clostridioides difficile	NZ_CP076401	CP049958	0.09	intra-species
cd_9_vc_xitax	Clostridioides difficile	NZ_CP076401	NZ_CP043554	0.09	inter-species
cd_3_lm_mlhdb	Clostridioides difficile	NZ_CP076401	CP001175	0.03	inter-species
cd_14_se_sddoq	Clostridioides difficile	NZ_CP076401	NC_003197	0.14	inter-species
cd_12_vc_jluur	Clostridioides difficile	NZ_CP076401	NZ_CP053810	0.12	inter-species
cd_2_bt_gukyn	Clostridioides difficile	NZ_CP076401	NZ_CP004858	0.02	inter-species
cd_15_lm_greku	Clostridioides difficile	NZ_CP076401	CP002004	0.15	inter-species
cd_2_cj_qtwln	Clostridioides difficile	NZ_CP076401	NZ_CP012237	0.02	inter-species
cd_8_ec_lfgiy	Clostridioides difficile	NZ_CP076401	NC_002695	0.08	inter-species
cd_1_ec_loncf	Clostridioides difficile	NZ_CP076401	NZ_CP101292	0.01	inter-species
cd_13_bt_rgbsq	Clostridioides difficile	NZ_CP076401	NZ_CP013275	0.13	inter-species
cd_9_sa_xaand	Clostridioides difficile	NZ_CP076401	BA000018	0.09	inter-species
cd_5_vp_jhslu	Clostridioides difficile	NZ_CP076401	NZ_CP064037	0.05	inter-species
cd_13_ec_kdfuz	Clostridioides difficile	NZ_CP076401	NZ_CP027599	0.13	inter-species
cd_12_vp_fxdvv	Clostridioides difficile	NZ_CP076401	NZ_CP068633	0.12	inter-species
cd_6_se_uxbkc	Clostridioides difficile	NZ_CP076401	NC_003197	0.06	inter-species
cd_3_se_clsop	Clostridioides difficile	NZ_CP076401	NZ_CP011288	0.03	inter-species
cd_10_vc_yqrbq	Clostridioides difficile	NZ_CP076401	NZ_CP046745	0.1	inter-species
cd_12_vc_bzwkk	Clostridioides difficile	NZ_CP076401	NZ_CP053810	0.12	inter-species
cd_2_lm_tktcc	Clostridioides difficile	NZ_CP076401	CP001175	0.02	inter-species
cd_5_lm_pgrku	Clostridioides difficile	NZ_CP076401	CP001175	0.05	inter-species
cd_5_ec_iidpu	Clostridioides difficile	NZ_CP076401	NZ_CP027599	0.05	inter-species
cd_15_ec_ascom	Clostridioides difficile	NZ_CP076401	NZ_CP027599	0.15	inter-species
cd_4_se_amlxe	Clostridioides difficile	NZ_CP076401	NZ_CP011288	0.04	inter-species
cd_6_vc_fpsdp	Clostridioides difficile	NZ_CP076401	NZ_CP007634	0.06	inter-species
cd_15_se_sbsde	Clostridioides difficile	NZ_CP076401	CP045952	0.15	inter-species
cd_12_cd_gjscl	Clostridioides difficile	CP037839	NZ_CP076401	0.12	intra-species
cd_10_cd_ddfqy	Clostridioides difficile	CP037839	AP025558	0.1	intra-species
cd_12_cd_fwjkn	Clostridioides difficile	CP037839	CP029154	0.12	intra-species
cd_15_cd_iymqv	Clostridioides difficile	CP037839	AP025558	0.15	intra-species
cd_14_cd_agrlw	Clostridioides difficile	CP037839	NZ_CP076401	0.14	intra-species
cd_7_cd_lfaln	Clostridioides difficile	CP037839	AP025558	0.07	intra-species
cd_5_cd_jzwuh	Clostridioides difficile	CP037839	NZ_CP076401	0.05	intra-species
cd_1_cd_pjnxz	Clostridioides difficile	CP037839	NZ_CP076401	0.01	intra-species
cd_10_cd_zemkg	Clostridioides difficile	CP037839	AP025558	0.1	intra-species
cd_10_cd_wldok	Clostridioides difficile	CP037839	AP025558	0.1	intra-species
cd_10_cd_xybqu	Clostridioides difficile	CP037839	CP029154	0.1	intra-species
cd_5_cd_bgqzs	Clostridioides difficile	CP037839	CP029154	0.05	intra-species
cd_5_cd_ibkrd	Clostridioides difficile	CP037839	AP025558	0.05	intra-species
cd_7_cd_ogpha	Clostridioides difficile	CP037839	NZ_CP076401	0.07	intra-species
cd_4_cd_svjje	Clostridioides difficile	CP037839	CP029154	0.04	intra-species
cd_8_cd_kavep	Clostridioides difficile	CP037839	CP049958	0.08	intra-species
cd_5_cd_vpczv	Clostridioides difficile	CP037839	CP029154	0.05	intra-species
cd_6_cd_jqujl	Clostridioides difficile	CP037839	CP049958	0.06	intra-species
cd_5_cd_pmxio	Clostridioides difficile	CP037839	CP029154	0.05	intra-species
cd_8_cd_qppcc	Clostridioides difficile	CP037839	NZ_CP076401	0.08	intra-species
cd_10_cd_ragmb	Clostridioides difficile	CP037839	AP025558	0.1	intra-species
cd_1_cd_rvkuh	Clostridioides difficile	CP037839	CP049958	0.01	intra-species
cd_6_cd_dvpsj	Clostridioides difficile	CP037839	AP025558	0.06	intra-species
cd_5_cd_pdtoc	Clostridioides difficile	CP037839	NZ_CP076401	0.05	intra-species
cd_13_cd_hykgt	Clostridioides difficile	CP037839	NZ_CP076401	0.13	intra-species
cd_3_vp_vfbwf	Clostridioides difficile	CP037839	NC_004603	0.03	inter-species
cd_6_cp_mjzjc	Clostridioides difficile	CP037839	CP013101	0.06	inter-species
cd_12_vp_itcya	Clostridioides difficile	CP037839	NZ_CP068633	0.12	inter-species
cd_7_bc_dsziy	Clostridioides difficile	CP037839	AP022964	0.07	inter-species
cd_9_bc_zxman	Clostridioides difficile	CP037839	AP022964	0.09	inter-species
cd_1_bt_fybwh	Clostridioides difficile	CP037839	NZ_CP004870	0.01	inter-species
cd_2_ec_kxqmp	Clostridioides difficile	CP037839	NC_000913	0.02	inter-species
cd_15_bc_ogtko	Clostridioides difficile	CP037839	CP001177	0.15	inter-species
cd_10_bt_wbzwt	Clostridioides difficile	CP037839	NZ_CP004870	0.1	inter-species
cd_3_cj_djjgk	Clostridioides difficile	CP037839	NZ_CP019838	0.03	inter-species
cd_11_vp_agvkq	Clostridioides difficile	CP037839	NZ_CP083361	0.11	inter-species
cd_1_vc_lvpts	Clostridioides difficile	CP037839	NZ_CP072847	0.01	inter-species
cd_7_vp_ojjem	Clostridioides difficile	CP037839	NC_004603	0.07	inter-species
cd_3_vc_kewam	Clostridioides difficile	CP037839	NZ_CP007634	0.03	inter-species
cd_9_cj_ikyml	Clostridioides difficile	CP037839	NZ_LN831025	0.09	inter-species
cd_7_ec_fipsl	Clostridioides difficile	CP037839	NZ_CP101292	0.07	inter-species
cd_11_se_wquws	Clostridioides difficile	CP037839	CP034697	0.11	inter-species
cd_11_vc_dwtch	Clostridioides difficile	CP037839	NZ_CP053810	0.11	inter-species
cd_5_ec_dwtof	Clostridioides difficile	CP037839	NZ_CP101292	0.05	inter-species
cd_9_ec_oprvv	Clostridioides difficile	CP037839	NC_002695	0.09	inter-species
cd_12_bt_tzmgp	Clostridioides difficile	CP037839	NZ_CP004858	0.12	inter-species
cd_12_bc_zfhod	Clostridioides difficile	CP037839	AP023014	0.12	inter-species
cd_15_cj_mwwea	Clostridioides difficile	CP037839	NZ_LN831025	0.15	inter-species
cd_9_vc_snccn	Clostridioides difficile	CP037839	NZ_CP072847	0.09	inter-species
cd_13_se_jwhcc	Clostridioides difficile	CP037839	CP045952	0.13	inter-species
cd_13_cd_pahjo	Clostridioides difficile	CP049958	NZ_CP076401	0.13	intra-species
cd_10_cd_mqfjn	Clostridioides difficile	CP049958	AP025558	0.1	intra-species
cd_9_cd_gpetz	Clostridioides difficile	CP049958	CP029154	0.09	intra-species
cd_15_cd_qpwac	Clostridioides difficile	CP049958	CP037839	0.15	intra-species
cd_1_cd_aagfl	Clostridioides difficile	CP049958	AP025558	0.01	intra-species
cd_11_cd_nycvl	Clostridioides difficile	CP049958	AP025558	0.11	intra-species
cd_14_cd_ndovp	Clostridioides difficile	CP049958	AP025558	0.14	intra-species
cd_15_cd_amydp	Clostridioides difficile	CP049958	AP025558	0.15	intra-species
cd_12_cd_utgdt	Clostridioides difficile	CP049958	CP029154	0.12	intra-species
cd_5_cd_gajuk	Clostridioides difficile	CP049958	CP029154	0.05	intra-species
cd_3_cd_gxaxj	Clostridioides difficile	CP049958	CP037839	0.03	intra-species
cd_6_cd_wneeu	Clostridioides difficile	CP049958	CP037839	0.06	intra-species
cd_2_cd_ovlbq	Clostridioides difficile	CP049958	NZ_CP076401	0.02	intra-species
cd_2_cd_etfvc	Clostridioides difficile	CP049958	AP025558	0.02	intra-species
cd_15_cd_gbefa	Clostridioides difficile	CP049958	NZ_CP076401	0.15	intra-species
cd_3_cd_pconb	Clostridioides difficile	CP049958	CP037839	0.03	intra-species
cd_5_cd_uhaqf	Clostridioides difficile	CP049958	AP025558	0.05	intra-species
cd_6_cd_nfnbu	Clostridioides difficile	CP049958	NZ_CP076401	0.06	intra-species
cd_2_cd_dapgd	Clostridioides difficile	CP049958	CP029154	0.02	intra-species
cd_12_cd_bfdoa	Clostridioides difficile	CP049958	NZ_CP076401	0.12	intra-species
cd_13_cd_kxlqq	Clostridioides difficile	CP049958	CP029154	0.13	intra-species
cd_4_cd_atyrp	Clostridioides difficile	CP049958	NZ_CP076401	0.04	intra-species
cd_10_cd_otanb	Clostridioides difficile	CP049958	NZ_CP076401	0.1	intra-species
cd_9_cd_uynic	Clostridioides difficile	CP049958	NZ_CP076401	0.09	intra-species
cd_13_cd_xzqmv	Clostridioides difficile	CP049958	NZ_CP076401	0.13	intra-species
cd_1_sa_renng	Clostridioides difficile	CP049958	BA000018	0.01	inter-species
cd_4_cp_mggsc	Clostridioides difficile	CP049958	CP010994	0.04	inter-species
cd_3_vp_gahov	Clostridioides difficile	CP049958	NZ_CP083361	0.03	inter-species
cd_14_se_vjalf	Clostridioides difficile	CP049958	CP025452	0.14	inter-species
cd_9_lm_edjiu	Clostridioides difficile	CP049958	NC_003210	0.09	inter-species
cd_8_bt_urhav	Clostridioides difficile	CP049958	NZ_CP004870	0.08	inter-species
cd_15_bt_bjobm	Clostridioides difficile	CP049958	NZ_CP004858	0.15	inter-species
cd_7_cj_vmtsy	Clostridioides difficile	CP049958	NZ_CP012237	0.07	inter-species
cd_1_sa_qngip	Clostridioides difficile	CP049958	NC_007795	0.01	inter-species
cd_7_cj_mszeh	Clostridioides difficile	CP049958	NC_002163	0.07	inter-species
cd_3_lm_ajunm	Clostridioides difficile	CP049958	FM242711	0.03	inter-species
cd_3_cj_dyjlh	Clostridioides difficile	CP049958	NC_002163	0.03	inter-species
cd_14_se_ljnpg	Clostridioides difficile	CP049958	AE006468	0.14	inter-species
cd_1_se_wyvid	Clostridioides difficile	CP049958	NC_011205	0.01	inter-species
cd_12_cp_cnajf	Clostridioides difficile	CP049958	CP013101	0.12	inter-species
cd_2_se_vpozp	Clostridioides difficile	CP049958	NC_003197	0.02	inter-species
cd_4_se_dpoxf	Clostridioides difficile	CP049958	NZ_CP011288	0.04	inter-species
cd_9_vc_bcixw	Clostridioides difficile	CP049958	NZ_CP053810	0.09	inter-species
cd_3_sa_fucge	Clostridioides difficile	CP049958	AJ938182	0.03	inter-species
cd_5_lm_eteza	Clostridioides difficile	CP049958	HG813249	0.05	inter-species
cd_15_vp_ereou	Clostridioides difficile	CP049958	NZ_CP068633	0.15	inter-species
cd_10_vp_fxyoa	Clostridioides difficile	CP049958	NC_004603	0.1	inter-species
cd_7_lm_lwuog	Clostridioides difficile	CP049958	NC_003210	0.07	inter-species
cd_2_ec_kzdwx	Clostridioides difficile	CP049958	NZ_CP033092	0.02	inter-species
cd_12_sa_kqizn	Clostridioides difficile	CP049958	BA000018	0.12	inter-species
cd_12_cd_nttpy	Clostridioides difficile	CP029154	AP025558	0.12	intra-species
cd_3_cd_yngoc	Clostridioides difficile	CP029154	AP025558	0.03	intra-species
cd_8_cd_bqyki	Clostridioides difficile	CP029154	CP037839	0.08	intra-species
cd_10_cd_iojwx	Clostridioides difficile	CP029154	CP037839	0.1	intra-species
cd_1_cd_qbloa	Clostridioides difficile	CP029154	CP037839	0.01	intra-species
cd_14_cd_yljov	Clostridioides difficile	CP029154	CP049958	0.14	intra-species
cd_12_cd_fmrmh	Clostridioides difficile	CP029154	NZ_CP076401	0.12	intra-species
cd_4_cd_kqkry	Clostridioides difficile	CP029154	CP049958	0.04	intra-species
cd_13_cd_wrrjw	Clostridioides difficile	CP029154	CP049958	0.13	intra-species
cd_4_cd_ebkeq	Clostridioides difficile	CP029154	CP049958	0.04	intra-species
cd_5_cd_gidzu	Clostridioides difficile	CP029154	AP025558	0.05	intra-species
cd_2_cd_qxlwi	Clostridioides difficile	CP029154	CP049958	0.02	intra-species
cd_1_cd_jnnfn	Clostridioides difficile	CP029154	AP025558	0.01	intra-species
cd_12_cd_wburz	Clostridioides difficile	CP029154	NZ_CP076401	0.12	intra-species
cd_5_cd_zfbqf	Clostridioides difficile	CP029154	AP025558	0.05	intra-species
cd_9_cd_njimb	Clostridioides difficile	CP029154	NZ_CP076401	0.09	intra-species
cd_2_cd_jmwio	Clostridioides difficile	CP029154	CP037839	0.02	intra-species
cd_3_cd_ofwhr	Clostridioides difficile	CP029154	CP049958	0.03	intra-species
cd_11_cd_udnij	Clostridioides difficile	CP029154	CP049958	0.11	intra-species
cd_10_cd_twyuj	Clostridioides difficile	CP029154	NZ_CP076401	0.1	intra-species
cd_6_cd_sbzjz	Clostridioides difficile	CP029154	NZ_CP076401	0.06	intra-species
cd_8_cd_ychkm	Clostridioides difficile	CP029154	AP025558	0.08	intra-species
cd_7_cd_akqmr	Clostridioides difficile	CP029154	NZ_CP076401	0.07	intra-species
cd_3_cd_sncfz	Clostridioides difficile	CP029154	CP049958	0.03	intra-species
cd_15_cd_zafyj	Clostridioides difficile	CP029154	AP025558	0.15	intra-species
cd_9_bc_zpdaa	Clostridioides difficile	CP029154	AP023014	0.09	inter-species
cd_3_se_uqfmv	Clostridioides difficile	CP029154	CP045952	0.03	inter-species
cd_1_sa_ebcao	Clostridioides difficile	CP029154	BA000018	0.01	inter-species
cd_5_se_ytglc	Clostridioides difficile	CP029154	CP045952	0.05	inter-species
cd_7_vc_dxwjn	Clostridioides difficile	CP029154	NZ_CP043554	0.07	inter-species
cd_3_lm_uvfpm	Clostridioides difficile	CP029154	CP002002	0.03	inter-species
cd_9_ec_vbmtx	Clostridioides difficile	CP029154	NZ_CP101292	0.09	inter-species
cd_1_sa_zcwme	Clostridioides difficile	CP029154	BA000018	0.01	inter-species
cd_9_lm_soiod	Clostridioides difficile	CP029154	FM242711	0.09	inter-species
cd_4_vc_jbnjh	Clostridioides difficile	CP029154	NZ_CP072847	0.04	inter-species
cd_13_lm_afccw	Clostridioides difficile	CP029154	CP002002	0.13	inter-species
cd_9_cp_sfstu	Clostridioides difficile	CP029154	CP013101	0.09	inter-species
cd_8_vc_obsoo	Clostridioides difficile	CP029154	NZ_CP072847	0.08	inter-species
cd_2_cj_zpxmn	Clostridioides difficile	CP029154	NZ_CP019838	0.02	inter-species
cd_12_lm_pmiyd	Clostridioides difficile	CP029154	HG813249	0.12	inter-species
cd_4_bt_kkjte	Clostridioides difficile	CP029154	NZ_CP013275	0.04	inter-species
cd_8_bt_mjamp	Clostridioides difficile	CP029154	NC_020238	0.08	inter-species
cd_14_lm_syvrp	Clostridioides difficile	CP029154	CP002002	0.14	inter-species
cd_11_ec_mfofp	Clostridioides difficile	CP029154	NZ_CP027599	0.11	inter-species
cd_13_bt_oxazz	Clostridioides difficile	CP029154	NZ_CP013275	0.13	inter-species
cd_7_se_blyrh	Clostridioides difficile	CP029154	CP022504	0.07	inter-species
cd_1_ec_wwdam	Clostridioides difficile	CP029154	NC_002695	0.01	inter-species
cd_5_cp_zrkvk	Clostridioides difficile	CP029154	CP000246	0.05	inter-species
cd_8_lm_kdkti	Clostridioides difficile	CP029154	CP002004	0.08	inter-species
cd_7_sa_barjh	Clostridioides difficile	CP029154	AJ938182	0.07	inter-species
cd_9_cd_jfpds	Clostridioides difficile	AP025558	CP049958	0.09	intra-species
cd_1_cd_eewip	Clostridioides difficile	AP025558	CP049958	0.01	intra-species
cd_11_cd_kwplh	Clostridioides difficile	AP025558	NZ_CP076401	0.11	intra-species
cd_11_cd_qpwws	Clostridioides difficile	AP025558	CP049958	0.11	intra-species
cd_4_cd_amuld	Clostridioides difficile	AP025558	NZ_CP076401	0.04	intra-species
cd_8_cd_ygvpf	Clostridioides difficile	AP025558	CP037839	0.08	intra-species
cd_10_cd_pfmcf	Clostridioides difficile	AP025558	CP037839	0.1	intra-species
cd_8_cd_uozjz	Clostridioides difficile	AP025558	CP049958	0.08	intra-species
cd_10_cd_wmiwy	Clostridioides difficile	AP025558	CP029154	0.1	intra-species
cd_2_cd_wkexm	Clostridioides difficile	AP025558	CP049958	0.02	intra-species
cd_8_cd_xwonr	Clostridioides difficile	AP025558	CP049958	0.08	intra-species
cd_15_cd_yzrod	Clostridioides difficile	AP025558	CP049958	0.15	intra-species
cd_7_cd_ppfpt	Clostridioides difficile	AP025558	CP049958	0.07	intra-species
cd_1_cd_haihd	Clostridioides difficile	AP025558	CP029154	0.01	intra-species
cd_4_cd_czydx	Clostridioides difficile	AP025558	CP037839	0.04	intra-species
cd_3_cd_qwrda	Clostridioides difficile	AP025558	CP037839	0.03	intra-species
cd_7_cd_ymojd	Clostridioides difficile	AP025558	CP029154	0.07	intra-species
cd_14_cd_zkgvt	Clostridioides difficile	AP025558	CP029154	0.14	intra-species
cd_8_cd_ytncz	Clostridioides difficile	AP025558	CP049958	0.08	intra-species
cd_8_cd_ardht	Clostridioides difficile	AP025558	CP049958	0.08	intra-species
cd_8_cd_wzers	Clostridioides difficile	AP025558	NZ_CP076401	0.08	intra-species
cd_8_cd_dabnb	Clostridioides difficile	AP025558	CP049958	0.08	intra-species
cd_10_cd_axrga	Clostridioides difficile	AP025558	NZ_CP076401	0.1	intra-species
cd_9_cd_dwsjb	Clostridioides difficile	AP025558	NZ_CP076401	0.09	intra-species
cd_1_cd_cmimc	Clostridioides difficile	AP025558	CP049958	0.01	intra-species
cd_6_cp_vtghy	Clostridioides difficile	AP025558	CP010994	0.06	inter-species
cd_5_lm_mzgbm	Clostridioides difficile	AP025558	HG813249	0.05	inter-species
cd_9_ec_lklgh	Clostridioides difficile	AP025558	NC_002695	0.09	inter-species
cd_2_cj_cdowp	Clostridioides difficile	AP025558	NZ_CP012205	0.02	inter-species
cd_14_lm_ibvek	Clostridioides difficile	AP025558	CP001175	0.14	inter-species
cd_9_bc_witwi	Clostridioides difficile	AP025558	CP001177	0.09	inter-species
cd_11_cj_lsdtd	Clostridioides difficile	AP025558	NZ_LN831025	0.11	inter-species
cd_9_lm_aouiv	Clostridioides difficile	AP025558	CP001175	0.09	inter-species
cd_8_bc_ojbnr	Clostridioides difficile	AP025558	AP023014	0.08	inter-species
cd_6_sa_ksxxy	Clostridioides difficile	AP025558	NC_007795	0.06	inter-species
cd_1_sa_ikrjn	Clostridioides difficile	AP025558	BA000018	0.01	inter-species
cd_5_cj_xknpj	Clostridioides difficile	AP025558	NZ_CP012205	0.05	inter-species
cd_9_sa_rpqov	Clostridioides difficile	AP025558	NC_007795	0.09	inter-species
cd_13_vp_dpigr	Clostridioides difficile	AP025558	NZ_CP064037	0.13	inter-species
cd_12_cj_wjeua	Clostridioides difficile	AP025558	NZ_LN831025	0.12	inter-species
cd_8_cp_rixgq	Clostridioides difficile	AP025558	CP010994	0.08	inter-species
cd_7_cp_jsysd	Clostridioides difficile	AP025558	NC_003366	0.07	inter-species
cd_7_ec_fixra	Clostridioides difficile	AP025558	NZ_CP101292	0.07	inter-species
cd_3_vp_mfabu	Clostridioides difficile	AP025558	NZ_CP047985	0.03	inter-species
cd_12_se_kwlhe	Clostridioides difficile	AP025558	CP022504	0.12	inter-species
cd_14_cj_pxuta	Clostridioides difficile	AP025558	NZ_LN831025	0.14	inter-species
cd_9_sa_npuyr	Clostridioides difficile	AP025558	BA000018	0.09	inter-species
cd_1_lm_yrgkr	Clostridioides difficile	AP025558	HG813249	0.01	inter-species
cd_2_sa_wcwwi	Clostridioides difficile	AP025558	AP014942	0.02	inter-species
cd_9_se_eeklt	Clostridioides difficile	AP025558	NC_003197	0.09	inter-species
cp_3_cp_lbbla	Clostridium perfringens	CP000246	CP010994	0.03	intra-species
cp_4_cp_zabtb	Clostridium perfringens	CP000246	CP010994	0.04	intra-species
cp_12_cp_rjuwr	Clostridium perfringens	CP000246	CP010994	0.12	intra-species
cp_10_cp_sxqab	Clostridium perfringens	CP000246	CP013101	0.1	intra-species
cp_4_cp_qvnbo	Clostridium perfringens	CP000246	NC_003366	0.04	intra-species
cp_2_cp_tewfe	Clostridium perfringens	CP000246	CP013101	0.02	intra-species
cp_13_cp_vshkk	Clostridium perfringens	CP000246	CP013101	0.13	intra-species
cp_13_cp_gyson	Clostridium perfringens	CP000246	CP013101	0.13	intra-species
cp_10_cp_wmeex	Clostridium perfringens	CP000246	CP000312	0.1	intra-species
cp_4_cp_vctuf	Clostridium perfringens	CP000246	CP013101	0.04	intra-species
cp_4_cp_ualal	Clostridium perfringens	CP000246	CP010994	0.04	intra-species
cp_4_cp_exqgp	Clostridium perfringens	CP000246	CP010994	0.04	intra-species
cp_10_cp_lchew	Clostridium perfringens	CP000246	NC_003366	0.1	intra-species
cp_14_cp_xrogk	Clostridium perfringens	CP000246	NC_003366	0.14	intra-species
cp_13_cp_hlmub	Clostridium perfringens	CP000246	CP000312	0.13	intra-species
cp_5_cp_hccmp	Clostridium perfringens	CP000246	CP000312	0.05	intra-species
cp_14_cp_dwnos	Clostridium perfringens	CP000246	CP010994	0.14	intra-species
cp_15_cp_eiceg	Clostridium perfringens	CP000246	CP010994	0.15	intra-species
cp_8_cp_uzbbq	Clostridium perfringens	CP000246	CP013101	0.08	intra-species
cp_10_cp_myhng	Clostridium perfringens	CP000246	CP010994	0.1	intra-species
cp_14_cp_bcfal	Clostridium perfringens	CP000246	CP000312	0.14	intra-species
cp_7_cp_lhyii	Clostridium perfringens	CP000246	NC_003366	0.07	intra-species
cp_1_cp_gncba	Clostridium perfringens	CP000246	CP013101	0.01	intra-species
cp_1_cp_cjpoq	Clostridium perfringens	CP000246	CP010994	0.01	intra-species
cp_7_cp_jftcl	Clostridium perfringens	CP000246	NC_003366	0.07	intra-species
cp_12_vc_ffmjf	Clostridium perfringens	CP000246	NZ_CP043554	0.12	inter-species
cp_11_lm_xxygi	Clostridium perfringens	CP000246	NC_003210	0.11	inter-species
cp_1_cj_pwfxz	Clostridium perfringens	CP000246	NC_002163	0.01	inter-species
cp_10_se_qnigk	Clostridium perfringens	CP000246	NC_003197	0.1	inter-species
cp_9_ec_xxhet	Clostridium perfringens	CP000246	NC_000913	0.09	inter-species
cp_13_sa_oqzch	Clostridium perfringens	CP000246	AM990992	0.13	inter-species
cp_10_sa_oplcx	Clostridium perfringens	CP000246	AP014653	0.1	inter-species
cp_6_lm_ttole	Clostridium perfringens	CP000246	CP002004	0.06	inter-species
cp_14_se_ozvqe	Clostridium perfringens	CP000246	NZ_CP011288	0.14	inter-species
cp_14_vp_eppda	Clostridium perfringens	CP000246	NZ_CP068633	0.14	inter-species
cp_11_lm_vmemy	Clostridium perfringens	CP000246	FM242711	0.11	inter-species
cp_15_sa_mjttq	Clostridium perfringens	CP000246	AJ938182	0.15	inter-species
cp_9_sa_wwrgb	Clostridium perfringens	CP000246	BA000018	0.09	inter-species
cp_14_se_vgxbt	Clostridium perfringens	CP000246	AE006468	0.14	inter-species
cp_15_se_rjwxk	Clostridium perfringens	CP000246	NC_011205	0.15	inter-species
cp_14_vp_nlzpj	Clostridium perfringens	CP000246	NZ_CP068633	0.14	inter-species
cp_3_cd_selaz	Clostridium perfringens	CP000246	NZ_CP076401	0.03	inter-species
cp_4_cj_zkbpf	Clostridium perfringens	CP000246	NZ_LN831025	0.04	inter-species
cp_5_lm_fnufd	Clostridium perfringens	CP000246	CP002002	0.05	inter-species
cp_1_vc_htkbx	Clostridium perfringens	CP000246	NZ_CP046745	0.01	inter-species
cp_13_bc_idzxt	Clostridium perfringens	CP000246	AP023014	0.13	inter-species
cp_7_lm_tyukw	Clostridium perfringens	CP000246	CP002004	0.07	inter-species
cp_7_se_diyvt	Clostridium perfringens	CP000246	CP025452	0.07	inter-species
cp_11_vp_idyop	Clostridium perfringens	CP000246	NZ_CP068633	0.11	inter-species
cp_15_se_rqghz	Clostridium perfringens	CP000246	CP025452	0.15	inter-species
cp_3_cp_dfzoi	Clostridium perfringens	CP000312	NC_003366	0.03	intra-species
cp_12_cp_cwthk	Clostridium perfringens	CP000312	CP010994	0.12	intra-species
cp_3_cp_sjvsn	Clostridium perfringens	CP000312	CP013101	0.03	intra-species
cp_12_cp_xhyvz	Clostridium perfringens	CP000312	NC_003366	0.12	intra-species
cp_14_cp_ilbvv	Clostridium perfringens	CP000312	CP000246	0.14	intra-species
cp_8_cp_vqbcc	Clostridium perfringens	CP000312	CP010994	0.08	intra-species
cp_1_cp_nzdsx	Clostridium perfringens	CP000312	NC_003366	0.01	intra-species
cp_1_cp_ihknu	Clostridium perfringens	CP000312	CP013101	0.01	intra-species
cp_12_cp_yjaur	Clostridium perfringens	CP000312	CP013101	0.12	intra-species
cp_9_cp_pcycm	Clostridium perfringens	CP000312	CP010994	0.09	intra-species
cp_9_cp_ljkll	Clostridium perfringens	CP000312	CP013101	0.09	intra-species
cp_10_cp_rkcpq	Clostridium perfringens	CP000312	NC_003366	0.1	intra-species
cp_8_cp_mhejj	Clostridium perfringens	CP000312	CP013101	0.08	intra-species
cp_10_cp_ikmfo	Clostridium perfringens	CP000312	CP010994	0.1	intra-species
cp_8_cp_vxwnv	Clostridium perfringens	CP000312	NC_003366	0.08	intra-species
cp_13_cp_rsaoz	Clostridium perfringens	CP000312	CP000246	0.13	intra-species
cp_8_cp_dpjgl	Clostridium perfringens	CP000312	CP013101	0.08	intra-species
cp_5_cp_ebacf	Clostridium perfringens	CP000312	CP010994	0.05	intra-species
cp_4_cp_owcot	Clostridium perfringens	CP000312	NC_003366	0.04	intra-species
cp_2_cp_pofun	Clostridium perfringens	CP000312	NC_003366	0.02	intra-species
cp_2_cp_bgeqz	Clostridium perfringens	CP000312	NC_003366	0.02	intra-species
cp_14_cp_abyqm	Clostridium perfringens	CP000312	CP013101	0.14	intra-species
cp_3_cp_yngoe	Clostridium perfringens	CP000312	CP000246	0.03	intra-species
cp_3_cp_uzggj	Clostridium perfringens	CP000312	CP000246	0.03	intra-species
cp_7_cp_trbic	Clostridium perfringens	CP000312	CP010994	0.07	intra-species
cp_4_sa_qzgzm	Clostridium perfringens	CP000312	NC_007795	0.04	inter-species
cp_10_vp_litst	Clostridium perfringens	CP000312	NZ_CP068633	0.1	inter-species
cp_12_cd_esrsd	Clostridium perfringens	CP000312	CP029154	0.12	inter-species
cp_8_se_rulli	Clostridium perfringens	CP000312	CP045952	0.08	inter-species
cp_7_sa_vkzkz	Clostridium perfringens	CP000312	AJ938182	0.07	inter-species
cp_10_vp_jbwmp	Clostridium perfringens	CP000312	NZ_CP083361	0.1	inter-species
cp_1_sa_qjpoy	Clostridium perfringens	CP000312	NC_007795	0.01	inter-species
cp_4_bc_atruv	Clostridium perfringens	CP000312	CP053931	0.04	inter-species
cp_15_cd_trtmi	Clostridium perfringens	CP000312	NZ_CP076401	0.15	inter-species
cp_14_cd_qlvpx	Clostridium perfringens	CP000312	CP049958	0.14	inter-species
cp_3_vc_twlnc	Clostridium perfringens	CP000312	NZ_CP053810	0.03	inter-species
cp_2_cd_drawb	Clostridium perfringens	CP000312	CP049958	0.02	inter-species
cp_12_se_fxvvy	Clostridium perfringens	CP000312	CP045952	0.12	inter-species
cp_11_sa_cejkh	Clostridium perfringens	CP000312	AJ938182	0.11	inter-species
cp_5_bc_cvtlm	Clostridium perfringens	CP000312	AP023014	0.05	inter-species
cp_5_sa_xppkm	Clostridium perfringens	CP000312	AJ938182	0.05	inter-species
cp_3_bc_wpisq	Clostridium perfringens	CP000312	CP001177	0.03	inter-species
cp_3_cj_ragfv	Clostridium perfringens	CP000312	NZ_CP012237	0.03	inter-species
cp_14_vp_dfhan	Clostridium perfringens	CP000312	NZ_CP047985	0.14	inter-species
cp_10_bt_woyik	Clostridium perfringens	CP000312	NZ_CP004870	0.1	inter-species
cp_13_se_rnlsh	Clostridium perfringens	CP000312	CP034697	0.13	inter-species
cp_6_vp_cupkq	Clostridium perfringens	CP000312	NZ_CP047985	0.06	inter-species
cp_5_vc_gpiyw	Clostridium perfringens	CP000312	NZ_CP046745	0.05	inter-species
cp_14_bc_eczpt	Clostridium perfringens	CP000312	CP053931	0.14	inter-species
cp_1_vp_twlkz	Clostridium perfringens	CP000312	NZ_CP068633	0.01	inter-species
cp_1_cp_sioge	Clostridium perfringens	NC_003366	CP013101	0.01	intra-species
cp_4_cp_dzvgr	Clostridium perfringens	NC_003366	CP000312	0.04	intra-species
cp_14_cp_rvdpk	Clostridium perfringens	NC_003366	CP000246	0.14	intra-species
cp_6_cp_qbrjc	Clostridium perfringens	NC_003366	CP000312	0.06	intra-species
cp_14_cp_reorj	Clostridium perfringens	NC_003366	CP000246	0.14	intra-species
cp_3_cp_ncwfm	Clostridium perfringens	NC_003366	CP013101	0.03	intra-species
cp_3_cp_gbulq	Clostridium perfringens	NC_003366	CP010994	0.03	intra-species
cp_10_cp_xfhwt	Clostridium perfringens	NC_003366	CP000246	0.1	intra-species
cp_10_cp_voydd	Clostridium perfringens	NC_003366	CP013101	0.1	intra-species
cp_11_cp_xcjwf	Clostridium perfringens	NC_003366	CP010994	0.11	intra-species
cp_2_cp_qznty	Clostridium perfringens	NC_003366	CP010994	0.02	intra-species
cp_6_cp_crduc	Clostridium perfringens	NC_003366	CP000246	0.06	intra-species
cp_8_cp_cfzdp	Clostridium perfringens	NC_003366	CP000246	0.08	intra-species
cp_14_cp_kyzae	Clostridium perfringens	NC_003366	CP013101	0.14	intra-species
cp_11_cp_lpyko	Clostridium perfringens	NC_003366	CP013101	0.11	intra-species
cp_6_cp_lkcac	Clostridium perfringens	NC_003366	CP010994	0.06	intra-species
cp_11_cp_jpadd	Clostridium perfringens	NC_003366	CP013101	0.11	intra-species
cp_7_cp_jqngh	Clostridium perfringens	NC_003366	CP010994	0.07	intra-species
cp_2_cp_adzgh	Clostridium perfringens	NC_003366	CP000246	0.02	intra-species
cp_9_cp_cmcif	Clostridium perfringens	NC_003366	CP000312	0.09	intra-species
cp_11_cp_zkhwg	Clostridium perfringens	NC_003366	CP000312	0.11	intra-species
cp_8_cp_lseho	Clostridium perfringens	NC_003366	CP000246	0.08	intra-species
cp_7_cp_pqrnf	Clostridium perfringens	NC_003366	CP013101	0.07	intra-species
cp_14_cp_xaomc	Clostridium perfringens	NC_003366	CP010994	0.14	intra-species
cp_13_cp_ygcrn	Clostridium perfringens	NC_003366	CP013101	0.13	intra-species
cp_8_sa_ruxaf	Clostridium perfringens	NC_003366	AP014653	0.08	inter-species
cp_3_cj_yoydt	Clostridium perfringens	NC_003366	NZ_CP019838	0.03	inter-species
cp_5_se_zdzfp	Clostridium perfringens	NC_003366	AE006468	0.05	inter-species
cp_6_lm_qzman	Clostridium perfringens	NC_003366	CP002004	0.06	inter-species
cp_14_bt_hfbzq	Clostridium perfringens	NC_003366	NZ_CP004870	0.14	inter-species
cp_15_ec_xzjjj	Clostridium perfringens	NC_003366	NZ_CP033092	0.15	inter-species
cp_5_lm_pvcjx	Clostridium perfringens	NC_003366	CP002004	0.05	inter-species
cp_5_cj_nzcjz	Clostridium perfringens	NC_003366	NC_002163	0.05	inter-species
cp_4_vp_qzpam	Clostridium perfringens	NC_003366	NC_004603	0.04	inter-species
cp_1_bc_bajmu	Clostridium perfringens	NC_003366	CP053931	0.01	inter-species
cp_15_vp_upksg	Clostridium perfringens	NC_003366	NZ_CP047985	0.15	inter-species
cp_4_se_whtij	Clostridium perfringens	NC_003366	AE006468	0.04	inter-species
cp_15_se_mnvxn	Clostridium perfringens	NC_003366	CP025452	0.15	inter-species
cp_12_cj_bsfgw	Clostridium perfringens	NC_003366	NZ_CP019838	0.12	inter-species
cp_6_sa_fbuxa	Clostridium perfringens	NC_003366	NC_007795	0.06	inter-species
cp_11_vc_monak	Clostridium perfringens	NC_003366	NZ_CP043554	0.11	inter-species
cp_14_bt_nesdf	Clostridium perfringens	NC_003366	NZ_CP013275	0.14	inter-species
cp_8_lm_dwrtl	Clostridium perfringens	NC_003366	CP001175	0.08	inter-species
cp_1_vp_rksjr	Clostridium perfringens	NC_003366	NZ_CP064037	0.01	inter-species
cp_2_vc_hrvdc	Clostridium perfringens	NC_003366	NZ_CP043554	0.02	inter-species
cp_11_lm_ecjjr	Clostridium perfringens	NC_003366	HG813249	0.11	inter-species
cp_7_vp_cbskn	Clostridium perfringens	NC_003366	NZ_CP083361	0.07	inter-species
cp_2_ec_pmqho	Clostridium perfringens	NC_003366	NC_002695	0.02	inter-species
cp_7_se_nrkrp	Clostridium perfringens	NC_003366	CP022504	0.07	inter-species
cp_4_bt_kwtfa	Clostridium perfringens	NC_003366	NZ_CP004870	0.04	inter-species
cp_7_cp_wkmbw	Clostridium perfringens	CP013101	CP000246	0.07	intra-species
cp_4_cp_cznnf	Clostridium perfringens	CP013101	CP000312	0.04	intra-species
cp_1_cp_kiosx	Clostridium perfringens	CP013101	CP000246	0.01	intra-species
cp_13_cp_ovxrj	Clostridium perfringens	CP013101	CP000246	0.13	intra-species
cp_14_cp_kizas	Clostridium perfringens	CP013101	CP000246	0.14	intra-species
cp_12_cp_mugrt	Clostridium perfringens	CP013101	CP010994	0.12	intra-species
cp_8_cp_cgnkp	Clostridium perfringens	CP013101	CP000246	0.08	intra-species
cp_7_cp_urydx	Clostridium perfringens	CP013101	CP000312	0.07	intra-species
cp_3_cp_fscrd	Clostridium perfringens	CP013101	NC_003366	0.03	intra-species
cp_4_cp_runld	Clostridium perfringens	CP013101	NC_003366	0.04	intra-species
cp_11_cp_jgrdw	Clostridium perfringens	CP013101	CP000312	0.11	intra-species
cp_11_cp_aciby	Clostridium perfringens	CP013101	CP000246	0.11	intra-species
cp_11_cp_nfeqh	Clostridium perfringens	CP013101	CP000312	0.11	intra-species
cp_3_cp_qdiam	Clostridium perfringens	CP013101	CP010994	0.03	intra-species
cp_12_cp_luzxo	Clostridium perfringens	CP013101	CP000312	0.12	intra-species
cp_5_cp_yeqam	Clostridium perfringens	CP013101	CP000312	0.05	intra-species
cp_7_cp_zzawz	Clostridium perfringens	CP013101	CP010994	0.07	intra-species
cp_8_cp_aywgc	Clostridium perfringens	CP013101	CP010994	0.08	intra-species
cp_8_cp_pnqiu	Clostridium perfringens	CP013101	CP010994	0.08	intra-species
cp_4_cp_mwlej	Clostridium perfringens	CP013101	CP000312	0.04	intra-species
cp_12_cp_luuuo	Clostridium perfringens	CP013101	NC_003366	0.12	intra-species
cp_12_cp_ysvnx	Clostridium perfringens	CP013101	NC_003366	0.12	intra-species
cp_12_cp_orelp	Clostridium perfringens	CP013101	CP000246	0.12	intra-species
cp_10_cp_azjau	Clostridium perfringens	CP013101	CP000246	0.1	intra-species
cp_12_cp_kglcw	Clostridium perfringens	CP013101	NC_003366	0.12	intra-species
cp_15_sa_xghlq	Clostridium perfringens	CP013101	BA000018	0.15	inter-species
cp_9_sa_mteyj	Clostridium perfringens	CP013101	AP014653	0.09	inter-species
cp_10_ec_yniwk	Clostridium perfringens	CP013101	NC_000913	0.1	inter-species
cp_11_vp_xdsvl	Clostridium perfringens	CP013101	NZ_CP068633	0.11	inter-species
cp_13_vc_hxzms	Clostridium perfringens	CP013101	NZ_CP043554	0.13	inter-species
cp_6_lm_rlaty	Clostridium perfringens	CP013101	CP001175	0.06	inter-species
cp_2_cd_fvkdy	Clostridium perfringens	CP013101	CP049958	0.02	inter-species
cp_12_se_gqqgg	Clostridium perfringens	CP013101	NZ_CP011288	0.12	inter-species
cp_2_bt_iysxm	Clostridium perfringens	CP013101	NZ_CP004870	0.02	inter-species
cp_5_ec_mblxj	Clostridium perfringens	CP013101	NZ_CP027599	0.05	inter-species
cp_6_vp_tgqrs	Clostridium perfringens	CP013101	NC_004603	0.06	inter-species
cp_9_lm_jgccf	Clostridium perfringens	CP013101	CP001175	0.09	inter-species
cp_13_ec_yhfkf	Clostridium perfringens	CP013101	NZ_CP033092	0.13	inter-species
cp_7_se_jciix	Clostridium perfringens	CP013101	CP045952	0.07	inter-species
cp_13_cd_jsfoo	Clostridium perfringens	CP013101	CP049958	0.13	inter-species
cp_6_vc_ghpwz	Clostridium perfringens	CP013101	NZ_CP043554	0.06	inter-species
cp_12_se_shzvj	Clostridium perfringens	CP013101	CP045952	0.12	inter-species
cp_14_ec_dcbrw	Clostridium perfringens	CP013101	NZ_CP033092	0.14	inter-species
cp_2_sa_tgacp	Clostridium perfringens	CP013101	AP014942	0.02	inter-species
cp_5_vc_gayhw	Clostridium perfringens	CP013101	NZ_CP072847	0.05	inter-species
cp_14_vp_gnpwh	Clostridium perfringens	CP013101	NZ_CP083361	0.14	inter-species
cp_7_se_ryofa	Clostridium perfringens	CP013101	CP025452	0.07	inter-species
cp_15_bc_aosnr	Clostridium perfringens	CP013101	AP023014	0.15	inter-species
cp_14_cj_vfuih	Clostridium perfringens	CP013101	NZ_LN831025	0.14	inter-species
cp_1_vp_alkis	Clostridium perfringens	CP013101	NZ_CP064037	0.01	inter-species
cp_4_cp_jdeyz	Clostridium perfringens	CP010994	NC_003366	0.04	intra-species
cp_1_cp_npyud	Clostridium perfringens	CP010994	CP013101	0.01	intra-species
cp_3_cp_qgnxa	Clostridium perfringens	CP010994	NC_003366	0.03	intra-species
cp_9_cp_gbsld	Clostridium perfringens	CP010994	CP000312	0.09	intra-species
cp_15_cp_bsykn	Clostridium perfringens	CP010994	CP013101	0.15	intra-species
cp_3_cp_dczfs	Clostridium perfringens	CP010994	CP000312	0.03	intra-species
cp_10_cp_yjitm	Clostridium perfringens	CP010994	NC_003366	0.1	intra-species
cp_6_cp_mfkgr	Clostridium perfringens	CP010994	CP000312	0.06	intra-species
cp_5_cp_qfxpm	Clostridium perfringens	CP010994	CP000246	0.05	intra-species
cp_13_cp_zhsgu	Clostridium perfringens	CP010994	CP000246	0.13	intra-species
cp_13_cp_zuwmu	Clostridium perfringens	CP010994	NC_003366	0.13	intra-species
cp_9_cp_rlywx	Clostridium perfringens	CP010994	NC_003366	0.09	intra-species
cp_11_cp_kgibl	Clostridium perfringens	CP010994	CP013101	0.11	intra-species
cp_12_cp_mjjdp	Clostridium perfringens	CP010994	CP000312	0.12	intra-species
cp_1_cp_yrknt	Clostridium perfringens	CP010994	CP000246	0.01	intra-species
cp_15_cp_pauxh	Clostridium perfringens	CP010994	CP013101	0.15	intra-species
cp_12_cp_gauiw	Clostridium perfringens	CP010994	NC_003366	0.12	intra-species
cp_5_cp_swwwn	Clostridium perfringens	CP010994	CP013101	0.05	intra-species
cp_7_cp_wplth	Clostridium perfringens	CP010994	CP013101	0.07	intra-species
cp_12_cp_lvybt	Clostridium perfringens	CP010994	NC_003366	0.12	intra-species
cp_1_cp_kglnr	Clostridium perfringens	CP010994	CP000312	0.01	intra-species
cp_6_cp_moebf	Clostridium perfringens	CP010994	CP000246	0.06	intra-species
cp_4_cp_pwnmm	Clostridium perfringens	CP010994	NC_003366	0.04	intra-species
cp_5_cp_fnlrp	Clostridium perfringens	CP010994	CP000312	0.05	intra-species
cp_9_cp_mtdkq	Clostridium perfringens	CP010994	CP013101	0.09	intra-species
cp_13_lm_rlson	Clostridium perfringens	CP010994	NC_003210	0.13	inter-species
cp_3_ec_emxkd	Clostridium perfringens	CP010994	NZ_CP027599	0.03	inter-species
cp_4_lm_ueehy	Clostridium perfringens	CP010994	FM242711	0.04	inter-species
cp_1_cj_zonwp	Clostridium perfringens	CP010994	NZ_CP012205	0.01	inter-species
cp_7_sa_dxtpg	Clostridium perfringens	CP010994	AM990992	0.07	inter-species
cp_13_ec_iutes	Clostridium perfringens	CP010994	NZ_CP101292	0.13	inter-species
cp_11_vc_lhpfa	Clostridium perfringens	CP010994	NZ_CP007634	0.11	inter-species
cp_15_cd_xosbk	Clostridium perfringens	CP010994	CP049958	0.15	inter-species
cp_5_bt_iqdkm	Clostridium perfringens	CP010994	NC_020238	0.05	inter-species
cp_11_ec_xwgxo	Clostridium perfringens	CP010994	NC_000913	0.11	inter-species
cp_1_lm_hrfjj	Clostridium perfringens	CP010994	CP002002	0.01	inter-species
cp_1_cd_asefz	Clostridium perfringens	CP010994	CP049958	0.01	inter-species
cp_5_vp_djmao	Clostridium perfringens	CP010994	NZ_CP064037	0.05	inter-species
cp_2_bc_yafbb	Clostridium perfringens	CP010994	CP053931	0.02	inter-species
cp_10_se_ttelp	Clostridium perfringens	CP010994	NC_003197	0.1	inter-species
cp_14_sa_nepas	Clostridium perfringens	CP010994	NC_007795	0.14	inter-species
cp_8_lm_qwwft	Clostridium perfringens	CP010994	CP002004	0.08	inter-species
cp_5_vc_wfibj	Clostridium perfringens	CP010994	NZ_CP072847	0.05	inter-species
cp_9_lm_dizml	Clostridium perfringens	CP010994	CP001175	0.09	inter-species
cp_6_se_avtly	Clostridium perfringens	CP010994	CP025452	0.06	inter-species
cp_9_vp_blpdo	Clostridium perfringens	CP010994	NZ_CP064037	0.09	inter-species
cp_10_cj_mbvwj	Clostridium perfringens	CP010994	NZ_CP012205	0.1	inter-species
cp_3_vc_tqisp	Clostridium perfringens	CP010994	NZ_CP043554	0.03	inter-species
cp_7_lm_vrrys	Clostridium perfringens	CP010994	NC_003210	0.07	inter-species
cp_3_cj_yiyeu	Clostridium perfringens	CP010994	NZ_CP019838	0.03	inter-species
ec_10_ec_tfivi	Escherichia coli	NC_000913	NZ_CP027599	0.1	intra-species
ec_12_ec_tdlta	Escherichia coli	NC_000913	NZ_CP027599	0.12	intra-species
ec_5_ec_litpr	Escherichia coli	NC_000913	NZ_CP033092	0.05	intra-species
ec_1_ec_mjwli	Escherichia coli	NC_000913	NC_002695	0.01	intra-species
ec_11_ec_xmtpf	Escherichia coli	NC_000913	NZ_CP101292	0.11	intra-species
ec_15_ec_rzswe	Escherichia coli	NC_000913	NZ_CP101292	0.15	intra-species
ec_5_ec_zerfx	Escherichia coli	NC_000913	NC_002695	0.05	intra-species
ec_10_ec_wdnfw	Escherichia coli	NC_000913	NZ_CP027599	0.1	intra-species
ec_13_ec_lcrfl	Escherichia coli	NC_000913	NC_002695	0.13	intra-species
ec_6_ec_pssxu	Escherichia coli	NC_000913	NC_002695	0.06	intra-species
ec_4_ec_qicrv	Escherichia coli	NC_000913	NZ_CP101292	0.04	intra-species
ec_1_ec_djcdu	Escherichia coli	NC_000913	NZ_CP033092	0.01	intra-species
ec_11_ec_cfckk	Escherichia coli	NC_000913	NZ_CP101292	0.11	intra-species
ec_2_ec_adttf	Escherichia coli	NC_000913	NZ_CP027599	0.02	intra-species
ec_9_ec_ozora	Escherichia coli	NC_000913	NC_002695	0.09	intra-species
ec_11_ec_khevh	Escherichia coli	NC_000913	NC_002695	0.11	intra-species
ec_7_ec_mergb	Escherichia coli	NC_000913	NC_002695	0.07	intra-species
ec_12_ec_kvwpn	Escherichia coli	NC_000913	NZ_CP101292	0.12	intra-species
ec_2_ec_jhymv	Escherichia coli	NC_000913	NC_002695	0.02	intra-species
ec_15_ec_hjcze	Escherichia coli	NC_000913	NZ_CP033092	0.15	intra-species
ec_14_ec_mqmaw	Escherichia coli	NC_000913	NZ_CP033092	0.14	intra-species
ec_13_ec_wknkn	Escherichia coli	NC_000913	NZ_CP027599	0.13	intra-species
ec_7_ec_nilvt	Escherichia coli	NC_000913	NC_002695	0.07	intra-species
ec_10_ec_cnico	Escherichia coli	NC_000913	NZ_CP101292	0.1	intra-species
ec_5_ec_wgddw	Escherichia coli	NC_000913	NC_002695	0.05	intra-species
ec_12_vc_smekj	Escherichia coli	NC_000913	NZ_CP053810	0.12	inter-species
ec_13_vc_ncnon	Escherichia coli	NC_000913	NZ_CP043554	0.13	inter-species
ec_15_vc_ouhur	Escherichia coli	NC_000913	NZ_CP072847	0.15	inter-species
ec_5_cp_mzydy	Escherichia coli	NC_000913	NC_003366	0.05	inter-species
ec_14_cj_fejod	Escherichia coli	NC_000913	NZ_CP012237	0.14	inter-species
ec_10_cp_jluwh	Escherichia coli	NC_000913	CP010994	0.1	inter-species
ec_1_vp_jgvmo	Escherichia coli	NC_000913	NZ_CP068633	0.01	inter-species
ec_9_bc_vqobz	Escherichia coli	NC_000913	AP023014	0.09	inter-species
ec_6_cd_ihnuy	Escherichia coli	NC_000913	AP025558	0.06	inter-species
ec_7_vp_unwha	Escherichia coli	NC_000913	NZ_CP064037	0.07	inter-species
ec_15_cj_vpvtb	Escherichia coli	NC_000913	NZ_CP012237	0.15	inter-species
ec_9_sa_lsnik	Escherichia coli	NC_000913	AP014653	0.09	inter-species
ec_8_lm_fwrvd	Escherichia coli	NC_000913	CP002002	0.08	inter-species
ec_5_bc_miuny	Escherichia coli	NC_000913	CP053931	0.05	inter-species
ec_14_cd_wdhtn	Escherichia coli	NC_000913	CP029154	0.14	inter-species
ec_8_vp_xhfte	Escherichia coli	NC_000913	NZ_CP068633	0.08	inter-species
ec_3_lm_nkryh	Escherichia coli	NC_000913	CP002002	0.03	inter-species
ec_2_lm_rkyhy	Escherichia coli	NC_000913	HG813249	0.02	inter-species
ec_9_se_xjyxu	Escherichia coli	NC_000913	CP034697	0.09	inter-species
ec_15_cj_szojs	Escherichia coli	NC_000913	NC_002163	0.15	inter-species
ec_13_se_opndw	Escherichia coli	NC_000913	CP025452	0.13	inter-species
ec_9_cd_bfrhh	Escherichia coli	NC_000913	AP025558	0.09	inter-species
ec_15_se_tfxvz	Escherichia coli	NC_000913	NC_003197	0.15	inter-species
ec_3_cj_psvxd	Escherichia coli	NC_000913	NZ_LN831025	0.03	inter-species
ec_3_cd_ahtyy	Escherichia coli	NC_000913	NZ_CP076401	0.03	inter-species
ec_10_ec_kubdl	Escherichia coli	NC_002695	NZ_CP101292	0.1	intra-species
ec_5_ec_yxavx	Escherichia coli	NC_002695	NZ_CP033092	0.05	intra-species
ec_5_ec_pyniv	Escherichia coli	NC_002695	NZ_CP101292	0.05	intra-species
ec_10_ec_mdtom	Escherichia coli	NC_002695	NZ_CP027599	0.1	intra-species
ec_10_ec_nbarg	Escherichia coli	NC_002695	NZ_CP027599	0.1	intra-species
ec_10_ec_goypd	Escherichia coli	NC_002695	NZ_CP033092	0.1	intra-species
ec_1_ec_ybyan	Escherichia coli	NC_002695	NC_000913	0.01	intra-species
ec_11_ec_fwhph	Escherichia coli	NC_002695	NZ_CP033092	0.11	intra-species
ec_4_ec_jxgqx	Escherichia coli	NC_002695	NZ_CP033092	0.04	intra-species
ec_4_ec_qoqho	Escherichia coli	NC_002695	NZ_CP027599	0.04	intra-species
ec_7_ec_hydvd	Escherichia coli	NC_002695	NC_000913	0.07	intra-species
ec_8_ec_nysag	Escherichia coli	NC_002695	NZ_CP101292	0.08	intra-species
ec_9_ec_qxluq	Escherichia coli	NC_002695	NZ_CP101292	0.09	intra-species
ec_4_ec_srtql	Escherichia coli	NC_002695	NZ_CP033092	0.04	intra-species
ec_12_ec_pnvem	Escherichia coli	NC_002695	NC_000913	0.12	intra-species
ec_15_ec_qeiyw	Escherichia coli	NC_002695	NZ_CP027599	0.15	intra-species
ec_10_ec_qhryo	Escherichia coli	NC_002695	NZ_CP101292	0.1	intra-species
ec_10_ec_vkysw	Escherichia coli	NC_002695	NC_000913	0.1	intra-species
ec_15_ec_xdryc	Escherichia coli	NC_002695	NC_000913	0.15	intra-species
ec_3_ec_aeitt	Escherichia coli	NC_002695	NZ_CP033092	0.03	intra-species
ec_1_ec_raedo	Escherichia coli	NC_002695	NZ_CP033092	0.01	intra-species
ec_9_ec_xiyxw	Escherichia coli	NC_002695	NZ_CP033092	0.09	intra-species
ec_11_ec_yvuhy	Escherichia coli	NC_002695	NZ_CP027599	0.11	intra-species
ec_10_ec_cyxmn	Escherichia coli	NC_002695	NC_000913	0.1	intra-species
ec_12_ec_rjugl	Escherichia coli	NC_002695	NZ_CP027599	0.12	intra-species
ec_3_se_niqld	Escherichia coli	NC_002695	CP045952	0.03	inter-species
ec_8_vc_tvkam	Escherichia coli	NC_002695	NZ_CP072847	0.08	inter-species
ec_12_sa_qcqzj	Escherichia coli	NC_002695	AM990992	0.12	inter-species
ec_12_cp_wxrtw	Escherichia coli	NC_002695	CP000246	0.12	inter-species
ec_2_vp_vcgrw	Escherichia coli	NC_002695	NZ_CP068633	0.02	inter-species
ec_3_cp_fcrax	Escherichia coli	NC_002695	CP013101	0.03	inter-species
ec_3_bt_rasvz	Escherichia coli	NC_002695	NZ_CP004858	0.03	inter-species
ec_10_vp_yrkhe	Escherichia coli	NC_002695	NZ_CP064037	0.1	inter-species
ec_13_lm_anepa	Escherichia coli	NC_002695	CP001175	0.13	inter-species
ec_2_cp_qcqmo	Escherichia coli	NC_002695	NC_003366	0.02	inter-species
ec_2_sa_mcues	Escherichia coli	NC_002695	BA000018	0.02	inter-species
ec_9_bc_vayvw	Escherichia coli	NC_002695	CP001177	0.09	inter-species
ec_8_vp_cugky	Escherichia coli	NC_002695	NZ_CP047985	0.08	inter-species
ec_15_bt_hkubr	Escherichia coli	NC_002695	NZ_CP013275	0.15	inter-species
ec_13_lm_haoji	Escherichia coli	NC_002695	CP002002	0.13	inter-species
ec_8_bt_fohhu	Escherichia coli	NC_002695	NZ_CP004870	0.08	inter-species
ec_7_bt_zykjs	Escherichia coli	NC_002695	NZ_CP004858	0.07	inter-species
ec_4_vc_umyxc	Escherichia coli	NC_002695	NZ_CP072847	0.04	inter-species
ec_3_se_jvkxu	Escherichia coli	NC_002695	CP025452	0.03	inter-species
ec_4_vp_faodq	Escherichia coli	NC_002695	NZ_CP068633	0.04	inter-species
ec_1_vc_nwwln	Escherichia coli	NC_002695	NZ_CP072847	0.01	inter-species
ec_10_cp_yxosj	Escherichia coli	NC_002695	CP010994	0.1	inter-species
ec_5_sa_uchno	Escherichia coli	NC_002695	AM990992	0.05	inter-species
ec_4_vc_nufxo	Escherichia coli	NC_002695	NZ_CP046745	0.04	inter-species
ec_15_vc_ctaij	Escherichia coli	NC_002695	NZ_CP046745	0.15	inter-species
ec_11_ec_dxgdm	Escherichia coli	NZ_CP027599	NC_000913	0.11	intra-species
ec_4_ec_cmtmo	Escherichia coli	NZ_CP027599	NZ_CP033092	0.04	intra-species
ec_5_ec_ztjfa	Escherichia coli	NZ_CP027599	NZ_CP101292	0.05	intra-species
ec_11_ec_pftgd	Escherichia coli	NZ_CP027599	NC_000913	0.11	intra-species
ec_5_ec_smsyv	Escherichia coli	NZ_CP027599	NZ_CP033092	0.05	intra-species
ec_13_ec_grjwh	Escherichia coli	NZ_CP027599	NC_002695	0.13	intra-species
ec_2_ec_dwfkj	Escherichia coli	NZ_CP027599	NZ_CP033092	0.02	intra-species
ec_13_ec_zhfji	Escherichia coli	NZ_CP027599	NC_002695	0.13	intra-species
ec_8_ec_wsnwo	Escherichia coli	NZ_CP027599	NZ_CP101292	0.08	intra-species
ec_15_ec_koonw	Escherichia coli	NZ_CP027599	NZ_CP101292	0.15	intra-species
ec_15_ec_fxwpn	Escherichia coli	NZ_CP027599	NC_000913	0.15	intra-species
ec_12_ec_gboio	Escherichia coli	NZ_CP027599	NZ_CP101292	0.12	intra-species
ec_13_ec_soeud	Escherichia coli	NZ_CP027599	NZ_CP101292	0.13	intra-species
ec_3_ec_etuva	Escherichia coli	NZ_CP027599	NZ_CP101292	0.03	intra-species
ec_13_ec_blzvf	Escherichia coli	NZ_CP027599	NZ_CP101292	0.13	intra-species
ec_1_ec_qnjwg	Escherichia coli	NZ_CP027599	NC_000913	0.01	intra-species
ec_2_ec_amqtv	Escherichia coli	NZ_CP027599	NZ_CP101292	0.02	intra-species
ec_4_ec_zqxpk	Escherichia coli	NZ_CP027599	NZ_CP033092	0.04	intra-species
ec_10_ec_cjxol	Escherichia coli	NZ_CP027599	NC_002695	0.1	intra-species
ec_14_ec_epjfr	Escherichia coli	NZ_CP027599	NC_002695	0.14	intra-species
ec_8_ec_orbgx	Escherichia coli	NZ_CP027599	NZ_CP101292	0.08	intra-species
ec_5_ec_kvobh	Escherichia coli	NZ_CP027599	NC_000913	0.05	intra-species
ec_8_ec_ldbtp	Escherichia coli	NZ_CP027599	NZ_CP033092	0.08	intra-species
ec_8_ec_swakz	Escherichia coli	NZ_CP027599	NZ_CP101292	0.08	intra-species
ec_5_ec_xateu	Escherichia coli	NZ_CP027599	NC_000913	0.05	intra-species
ec_3_cj_wlgqt	Escherichia coli	NZ_CP027599	NZ_CP012205	0.03	inter-species
ec_2_bc_rhirl	Escherichia coli	NZ_CP027599	AP022964	0.02	inter-species
ec_12_sa_unrvz	Escherichia coli	NZ_CP027599	NC_007795	0.12	inter-species
ec_5_cd_rhcyb	Escherichia coli	NZ_CP027599	CP049958	0.05	inter-species
ec_9_cj_qprzx	Escherichia coli	NZ_CP027599	NC_002163	0.09	inter-species
ec_11_se_upgjj	Escherichia coli	NZ_CP027599	CP045952	0.11	inter-species
ec_8_vp_bsrjm	Escherichia coli	NZ_CP027599	NC_004603	0.08	inter-species
ec_3_vc_qprhi	Escherichia coli	NZ_CP027599	NZ_CP072847	0.03	inter-species
ec_5_cj_riqov	Escherichia coli	NZ_CP027599	NC_002163	0.05	inter-species
ec_12_bc_mrter	Escherichia coli	NZ_CP027599	CP001177	0.12	inter-species
ec_8_se_zrrks	Escherichia coli	NZ_CP027599	AE006468	0.08	inter-species
ec_3_bt_rogzu	Escherichia coli	NZ_CP027599	NZ_CP013275	0.03	inter-species
ec_5_se_ldsia	Escherichia coli	NZ_CP027599	NC_003197	0.05	inter-species
ec_14_vp_kpaww	Escherichia coli	NZ_CP027599	NZ_CP047985	0.14	inter-species
ec_14_vp_dxjki	Escherichia coli	NZ_CP027599	NC_004603	0.14	inter-species
ec_7_cd_cgyxr	Escherichia coli	NZ_CP027599	CP049958	0.07	inter-species
ec_7_cp_jutus	Escherichia coli	NZ_CP027599	CP010994	0.07	inter-species
ec_3_cp_urhvw	Escherichia coli	NZ_CP027599	CP000246	0.03	inter-species
ec_4_lm_rhfwb	Escherichia coli	NZ_CP027599	CP002004	0.04	inter-species
ec_8_sa_fwvgl	Escherichia coli	NZ_CP027599	AP014942	0.08	inter-species
ec_4_cp_fseia	Escherichia coli	NZ_CP027599	CP000246	0.04	inter-species
ec_14_lm_sksql	Escherichia coli	NZ_CP027599	FM242711	0.14	inter-species
ec_12_bt_dazak	Escherichia coli	NZ_CP027599	NZ_CP004870	0.12	inter-species
ec_15_vp_mxrsd	Escherichia coli	NZ_CP027599	NZ_CP047985	0.15	inter-species
ec_3_sa_wkwfa	Escherichia coli	NZ_CP027599	NC_007795	0.03	inter-species
ec_11_ec_brhhv	Escherichia coli	NZ_CP033092	NZ_CP027599	0.11	intra-species
ec_6_ec_fpbes	Escherichia coli	NZ_CP033092	NZ_CP101292	0.06	intra-species
ec_14_ec_txula	Escherichia coli	NZ_CP033092	NC_000913	0.14	intra-species
ec_13_ec_atlla	Escherichia coli	NZ_CP033092	NC_000913	0.13	intra-species
ec_7_ec_xsbqs	Escherichia coli	NZ_CP033092	NC_000913	0.07	intra-species
ec_7_ec_oiigm	Escherichia coli	NZ_CP033092	NC_002695	0.07	intra-species
ec_8_ec_wfnaw	Escherichia coli	NZ_CP033092	NC_002695	0.08	intra-species
ec_13_ec_eihhs	Escherichia coli	NZ_CP033092	NC_002695	0.13	intra-species
ec_5_ec_ecorf	Escherichia coli	NZ_CP033092	NC_002695	0.05	intra-species
ec_5_ec_zjgmb	Escherichia coli	NZ_CP033092	NC_000913	0.05	intra-species
ec_1_ec_zmwjt	Escherichia coli	NZ_CP033092	NZ_CP027599	0.01	intra-species
ec_8_ec_ygtcd	Escherichia coli	NZ_CP033092	NC_000913	0.08	intra-species
ec_14_ec_jujrq	Escherichia coli	NZ_CP033092	NC_002695	0.14	intra-species
ec_3_ec_asaav	Escherichia coli	NZ_CP033092	NC_000913	0.03	intra-species
ec_7_ec_vmrdq	Escherichia coli	NZ_CP033092	NZ_CP101292	0.07	intra-species
ec_1_ec_hklxl	Escherichia coli	NZ_CP033092	NC_002695	0.01	intra-species
ec_2_ec_niikl	Escherichia coli	NZ_CP033092	NC_000913	0.02	intra-species
ec_8_ec_btgkb	Escherichia coli	NZ_CP033092	NZ_CP027599	0.08	intra-species
ec_11_ec_zgxnf	Escherichia coli	NZ_CP033092	NC_002695	0.11	intra-species
ec_4_ec_knkxj	Escherichia coli	NZ_CP033092	NZ_CP027599	0.04	intra-species
ec_12_ec_isnya	Escherichia coli	NZ_CP033092	NZ_CP027599	0.12	intra-species
ec_8_ec_ozzae	Escherichia coli	NZ_CP033092	NZ_CP027599	0.08	intra-species
ec_7_ec_xekiv	Escherichia coli	NZ_CP033092	NC_002695	0.07	intra-species
ec_9_ec_ayyum	Escherichia coli	NZ_CP033092	NC_000913	0.09	intra-species
ec_3_ec_bjanh	Escherichia coli	NZ_CP033092	NZ_CP101292	0.03	intra-species
ec_7_sa_eripf	Escherichia coli	NZ_CP033092	AP014942	0.07	inter-species
ec_6_cj_btrfb	Escherichia coli	NZ_CP033092	NZ_CP012237	0.06	inter-species
ec_11_bt_emofn	Escherichia coli	NZ_CP033092	NC_020238	0.11	inter-species
ec_9_cj_winfw	Escherichia coli	NZ_CP033092	NZ_LN831025	0.09	inter-species
ec_4_se_uiqwz	Escherichia coli	NZ_CP033092	CP045952	0.04	inter-species
ec_1_lm_okgyg	Escherichia coli	NZ_CP033092	CP002004	0.01	inter-species
ec_8_cj_kmdah	Escherichia coli	NZ_CP033092	NZ_CP019838	0.08	inter-species
ec_12_cp_rswsp	Escherichia coli	NZ_CP033092	CP013101	0.12	inter-species
ec_10_vc_mosyk	Escherichia coli	NZ_CP033092	NZ_CP043554	0.1	inter-species
ec_6_cp_zvbte	Escherichia coli	NZ_CP033092	CP013101	0.06	inter-species
ec_3_sa_levio	Escherichia coli	NZ_CP033092	BA000018	0.03	inter-species
ec_3_lm_lqhms	Escherichia coli	NZ_CP033092	NC_003210	0.03	inter-species
ec_5_cd_qfonf	Escherichia coli	NZ_CP033092	CP049958	0.05	inter-species
ec_9_lm_wjiur	Escherichia coli	NZ_CP033092	HG813249	0.09	inter-species
ec_3_bt_yjjee	Escherichia coli	NZ_CP033092	NC_020238	0.03	inter-species
ec_6_se_utrct	Escherichia coli	NZ_CP033092	CP045952	0.06	inter-species
ec_14_cp_qpdpt	Escherichia coli	NZ_CP033092	CP000312	0.14	inter-species
ec_7_bt_vfuil	Escherichia coli	NZ_CP033092	NZ_CP004858	0.07	inter-species
ec_2_bt_qxuke	Escherichia coli	NZ_CP033092	NZ_CP004870	0.02	inter-species
ec_13_bt_mgynb	Escherichia coli	NZ_CP033092	NC_020238	0.13	inter-species
ec_13_cj_lbmtq	Escherichia coli	NZ_CP033092	NZ_CP019838	0.13	inter-species
ec_10_bc_zfkde	Escherichia coli	NZ_CP033092	AP023014	0.1	inter-species
ec_10_se_kdwqp	Escherichia coli	NZ_CP033092	CP025452	0.1	inter-species
ec_12_sa_fxbez	Escherichia coli	NZ_CP033092	AM990992	0.12	inter-species
ec_7_lm_pvuor	Escherichia coli	NZ_CP033092	FM242711	0.07	inter-species
ec_2_ec_rlqsw	Escherichia coli	NZ_CP101292	NZ_CP033092	0.02	intra-species
ec_15_ec_vlcqv	Escherichia coli	NZ_CP101292	NZ_CP033092	0.15	intra-species
ec_5_ec_yxewj	Escherichia coli	NZ_CP101292	NC_000913	0.05	intra-species
ec_11_ec_dgxbn	Escherichia coli	NZ_CP101292	NC_002695	0.11	intra-species
ec_15_ec_odrul	Escherichia coli	NZ_CP101292	NC_002695	0.15	intra-species
ec_8_ec_fjphy	Escherichia coli	NZ_CP101292	NZ_CP033092	0.08	intra-species
ec_11_ec_kpivm	Escherichia coli	NZ_CP101292	NC_002695	0.11	intra-species
ec_11_ec_botka	Escherichia coli	NZ_CP101292	NZ_CP033092	0.11	intra-species
ec_2_ec_veesd	Escherichia coli	NZ_CP101292	NC_002695	0.02	intra-species
ec_11_ec_hbgwu	Escherichia coli	NZ_CP101292	NZ_CP033092	0.11	intra-species
ec_8_ec_tfppm	Escherichia coli	NZ_CP101292	NC_002695	0.08	intra-species
ec_6_ec_kddnk	Escherichia coli	NZ_CP101292	NZ_CP027599	0.06	intra-species
ec_8_ec_zlqjd	Escherichia coli	NZ_CP101292	NC_000913	0.08	intra-species
ec_15_ec_wixem	Escherichia coli	NZ_CP101292	NC_002695	0.15	intra-species
ec_1_ec_tjcle	Escherichia coli	NZ_CP101292	NZ_CP033092	0.01	intra-species
ec_15_ec_pesfc	Escherichia coli	NZ_CP101292	NC_000913	0.15	intra-species
ec_2_ec_xwprb	Escherichia coli	NZ_CP101292	NC_002695	0.02	intra-species
ec_8_ec_gzcwx	Escherichia coli	NZ_CP101292	NC_002695	0.08	intra-species
ec_12_ec_btkin	Escherichia coli	NZ_CP101292	NC_002695	0.12	intra-species
ec_13_ec_fxggt	Escherichia coli	NZ_CP101292	NC_002695	0.13	intra-species
ec_3_ec_ohwzy	Escherichia coli	NZ_CP101292	NC_002695	0.03	intra-species
ec_6_ec_vspff	Escherichia coli	NZ_CP101292	NC_002695	0.06	intra-species
ec_9_ec_yiwjc	Escherichia coli	NZ_CP101292	NC_002695	0.09	intra-species
ec_8_ec_qmeze	Escherichia coli	NZ_CP101292	NZ_CP027599	0.08	intra-species
ec_10_ec_gwtmh	Escherichia coli	NZ_CP101292	NC_002695	0.1	intra-species
ec_2_se_ydzpg	Escherichia coli	NZ_CP101292	NC_011205	0.02	inter-species
ec_15_sa_sxrwz	Escherichia coli	NZ_CP101292	AJ938182	0.15	inter-species
ec_6_sa_moqub	Escherichia coli	NZ_CP101292	AP014942	0.06	inter-species
ec_15_sa_nzpiv	Escherichia coli	NZ_CP101292	AM990992	0.15	inter-species
ec_9_lm_ozcsf	Escherichia coli	NZ_CP101292	HG813249	0.09	inter-species
ec_12_se_hjerb	Escherichia coli	NZ_CP101292	NZ_CP011288	0.12	inter-species
ec_8_vc_pahsq	Escherichia coli	NZ_CP101292	NZ_CP072847	0.08	inter-species
ec_13_lm_hzrav	Escherichia coli	NZ_CP101292	HG813249	0.13	inter-species
ec_13_cj_pcqkr	Escherichia coli	NZ_CP101292	NZ_CP019838	0.13	inter-species
ec_15_cd_ghrjw	Escherichia coli	NZ_CP101292	AP025558	0.15	inter-species
ec_7_sa_hnmdy	Escherichia coli	NZ_CP101292	NC_007795	0.07	inter-species
ec_4_cj_uuuxm	Escherichia coli	NZ_CP101292	NZ_CP012205	0.04	inter-species
ec_13_cd_qeuxl	Escherichia coli	NZ_CP101292	CP049958	0.13	inter-species
ec_12_lm_sptil	Escherichia coli	NZ_CP101292	HG813249	0.12	inter-species
ec_14_cj_hngsy	Escherichia coli	NZ_CP101292	NC_002163	0.14	inter-species
ec_13_vp_diydy	Escherichia coli	NZ_CP101292	NC_004603	0.13	inter-species
ec_7_bc_udslr	Escherichia coli	NZ_CP101292	CP053931	0.07	inter-species
ec_6_cj_rxjck	Escherichia coli	NZ_CP101292	NZ_CP019838	0.06	inter-species
ec_13_vc_huopm	Escherichia coli	NZ_CP101292	NZ_CP053810	0.13	inter-species
ec_9_vc_pdiyr	Escherichia coli	NZ_CP101292	NZ_CP053810	0.09	inter-species
ec_2_bc_xjdef	Escherichia coli	NZ_CP101292	CP001177	0.02	inter-species
ec_3_se_zgjmq	Escherichia coli	NZ_CP101292	NC_011205	0.03	inter-species
ec_4_cp_fydkk	Escherichia coli	NZ_CP101292	CP010994	0.04	inter-species
ec_11_sa_jexyd	Escherichia coli	NZ_CP101292	AP014653	0.11	inter-species
ec_12_se_vyhox	Escherichia coli	NZ_CP101292	NC_011205	0.12	inter-species
lm_3_lm_lobld	Listeria monocytogenes	NC_003210	CP002002	0.03	intra-species
lm_1_lm_goatf	Listeria monocytogenes	NC_003210	CP002002	0.01	intra-species
lm_4_lm_ceqcv	Listeria monocytogenes	NC_003210	HG813249	0.04	intra-species
lm_2_lm_kckqk	Listeria monocytogenes	NC_003210	FM242711	0.02	intra-species
lm_5_lm_rafpd	Listeria monocytogenes	NC_003210	CP001175	0.05	intra-species
lm_2_lm_wumaj	Listeria monocytogenes	NC_003210	FM242711	0.02	intra-species
lm_6_lm_qxeiw	Listeria monocytogenes	NC_003210	CP001175	0.06	intra-species
lm_7_lm_svogh	Listeria monocytogenes	NC_003210	CP002004	0.07	intra-species
lm_7_lm_omxai	Listeria monocytogenes	NC_003210	CP001175	0.07	intra-species
lm_4_lm_rcbto	Listeria monocytogenes	NC_003210	CP002002	0.04	intra-species
lm_13_lm_xmnqb	Listeria monocytogenes	NC_003210	CP001175	0.13	intra-species
lm_12_lm_cvuzp	Listeria monocytogenes	NC_003210	FM242711	0.12	intra-species
lm_7_lm_tvqky	Listeria monocytogenes	NC_003210	CP002004	0.07	intra-species
lm_10_lm_qviju	Listeria monocytogenes	NC_003210	CP002002	0.1	intra-species
lm_13_lm_gftbo	Listeria monocytogenes	NC_003210	CP001175	0.13	intra-species
lm_1_lm_qajml	Listeria monocytogenes	NC_003210	CP002004	0.01	intra-species
lm_15_lm_bzpoq	Listeria monocytogenes	NC_003210	CP002004	0.15	intra-species
lm_9_lm_wobrq	Listeria monocytogenes	NC_003210	CP002004	0.09	intra-species
lm_9_lm_pwpad	Listeria monocytogenes	NC_003210	HG813249	0.09	intra-species
lm_10_lm_lzixc	Listeria monocytogenes	NC_003210	CP002002	0.1	intra-species
lm_11_lm_aargh	Listeria monocytogenes	NC_003210	CP002004	0.11	intra-species
lm_10_lm_jjydp	Listeria monocytogenes	NC_003210	CP001175	0.1	intra-species
lm_2_lm_zqbel	Listeria monocytogenes	NC_003210	HG813249	0.02	intra-species
lm_8_lm_yhrbe	Listeria monocytogenes	NC_003210	CP001175	0.08	intra-species
lm_10_lm_wutuz	Listeria monocytogenes	NC_003210	CP002002	0.1	intra-species
lm_6_bt_ocmrt	Listeria monocytogenes	NC_003210	NZ_CP013275	0.06	inter-species
lm_1_bt_yiawf	Listeria monocytogenes	NC_003210	NZ_CP004870	0.01	inter-species
lm_7_cj_iwciw	Listeria monocytogenes	NC_003210	NC_002163	0.07	inter-species
lm_13_cp_qjugk	Listeria monocytogenes	NC_003210	NC_003366	0.13	inter-species
lm_2_bt_uogpq	Listeria monocytogenes	NC_003210	NC_020238	0.02	inter-species
lm_5_cd_mnuwr	Listeria monocytogenes	NC_003210	CP049958	0.05	inter-species
lm_1_vc_nfelw	Listeria monocytogenes	NC_003210	NZ_CP043554	0.01	inter-species
lm_1_ec_dsxyp	Listeria monocytogenes	NC_003210	NC_002695	0.01	inter-species
lm_14_cj_zcxkn	Listeria monocytogenes	NC_003210	NZ_CP012205	0.14	inter-species
lm_3_bc_ghvwp	Listeria monocytogenes	NC_003210	CP053931	0.03	inter-species
lm_6_ec_debrt	Listeria monocytogenes	NC_003210	NZ_CP101292	0.06	inter-species
lm_7_cj_uhabc	Listeria monocytogenes	NC_003210	NZ_CP019838	0.07	inter-species
lm_3_cp_jgwyk	Listeria monocytogenes	NC_003210	NC_003366	0.03	inter-species
lm_3_ec_qnpen	Listeria monocytogenes	NC_003210	NC_000913	0.03	inter-species
lm_8_se_bscxu	Listeria monocytogenes	NC_003210	CP034697	0.08	inter-species
lm_7_vc_dblaf	Listeria monocytogenes	NC_003210	NZ_CP007634	0.07	inter-species
lm_3_bc_ipgby	Listeria monocytogenes	NC_003210	AP022964	0.03	inter-species
lm_13_cd_ynntf	Listeria monocytogenes	NC_003210	AP025558	0.13	inter-species
lm_8_ec_otbeu	Listeria monocytogenes	NC_003210	NZ_CP101292	0.08	inter-species
lm_7_vc_yylie	Listeria monocytogenes	NC_003210	NZ_CP053810	0.07	inter-species
lm_3_bt_lausi	Listeria monocytogenes	NC_003210	NC_020238	0.03	inter-species
lm_1_cd_uojpt	Listeria monocytogenes	NC_003210	NZ_CP076401	0.01	inter-species
lm_10_sa_whpxv	Listeria monocytogenes	NC_003210	NC_007795	0.1	inter-species
lm_14_sa_yhsdq	Listeria monocytogenes	NC_003210	AJ938182	0.14	inter-species
lm_3_sa_iprzl	Listeria monocytogenes	NC_003210	AP014653	0.03	inter-species
lm_2_lm_lbbqf	Listeria monocytogenes	CP002002	CP001175	0.02	intra-species
lm_2_lm_foapu	Listeria monocytogenes	CP002002	HG813249	0.02	intra-species
lm_7_lm_dvvgp	Listeria monocytogenes	CP002002	CP002004	0.07	intra-species
lm_13_lm_hjeew	Listeria monocytogenes	CP002002	HG813249	0.13	intra-species
lm_9_lm_ohsqo	Listeria monocytogenes	CP002002	CP002004	0.09	intra-species
lm_1_lm_mogoh	Listeria monocytogenes	CP002002	HG813249	0.01	intra-species
lm_4_lm_zaxgm	Listeria monocytogenes	CP002002	CP002004	0.04	intra-species
lm_2_lm_afevb	Listeria monocytogenes	CP002002	CP002004	0.02	intra-species
lm_11_lm_szppx	Listeria monocytogenes	CP002002	CP002004	0.11	intra-species
lm_10_lm_sdkac	Listeria monocytogenes	CP002002	CP001175	0.1	intra-species
lm_7_lm_sqwda	Listeria monocytogenes	CP002002	FM242711	0.07	intra-species
lm_12_lm_zhezd	Listeria monocytogenes	CP002002	CP001175	0.12	intra-species
lm_6_lm_ifwzy	Listeria monocytogenes	CP002002	CP002004	0.06	intra-species
lm_2_lm_cwpyp	Listeria monocytogenes	CP002002	FM242711	0.02	intra-species
lm_11_lm_rjiio	Listeria monocytogenes	CP002002	FM242711	0.11	intra-species
lm_12_lm_cvbdt	Listeria monocytogenes	CP002002	CP001175	0.12	intra-species
lm_2_lm_quwsd	Listeria monocytogenes	CP002002	CP002004	0.02	intra-species
lm_14_lm_qqryg	Listeria monocytogenes	CP002002	HG813249	0.14	intra-species
lm_3_lm_vtjrz	Listeria monocytogenes	CP002002	CP001175	0.03	intra-species
lm_6_lm_rldnc	Listeria monocytogenes	CP002002	CP001175	0.06	intra-species
lm_9_lm_jnffh	Listeria monocytogenes	CP002002	CP001175	0.09	intra-species
lm_13_lm_diogg	Listeria monocytogenes	CP002002	HG813249	0.13	intra-species
lm_12_lm_rwtnw	Listeria monocytogenes	CP002002	FM242711	0.12	intra-species
lm_1_lm_rynrr	Listeria monocytogenes	CP002002	CP001175	0.01	intra-species
lm_13_lm_fxvnx	Listeria monocytogenes	CP002002	HG813249	0.13	intra-species
lm_10_vp_dnotd	Listeria monocytogenes	CP002002	NZ_CP064037	0.1	inter-species
lm_10_cj_qcqtj	Listeria monocytogenes	CP002002	NZ_LN831025	0.1	inter-species
lm_9_se_jhzsp	Listeria monocytogenes	CP002002	NZ_CP011288	0.09	inter-species
lm_7_sa_bixtj	Listeria monocytogenes	CP002002	AP014653	0.07	inter-species
lm_9_ec_avtjh	Listeria monocytogenes	CP002002	NC_002695	0.09	inter-species
lm_10_bc_puafu	Listeria monocytogenes	CP002002	CP053931	0.1	inter-species
lm_4_vc_wrfwq	Listeria monocytogenes	CP002002	NZ_CP053810	0.04	inter-species
lm_7_cp_sloql	Listeria monocytogenes	CP002002	NC_003366	0.07	inter-species
lm_10_cp_vqiyy	Listeria monocytogenes	CP002002	CP010994	0.1	inter-species
lm_5_bt_rfslr	Listeria monocytogenes	CP002002	NZ_CP004870	0.05	inter-species
lm_1_cj_vqqjr	Listeria monocytogenes	CP002002	NZ_CP019838	0.01	inter-species
lm_11_bc_gwutx	Listeria monocytogenes	CP002002	CP053931	0.11	inter-species
lm_12_vp_nwchh	Listeria monocytogenes	CP002002	NZ_CP068633	0.12	inter-species
lm_6_cp_hwarv	Listeria monocytogenes	CP002002	CP000246	0.06	inter-species
lm_14_cd_yvtcl	Listeria monocytogenes	CP002002	CP029154	0.14	inter-species
lm_10_cj_fkdbu	Listeria monocytogenes	CP002002	NZ_CP012237	0.1	inter-species
lm_9_bt_dpyii	Listeria monocytogenes	CP002002	NZ_CP013275	0.09	inter-species
lm_6_cp_dkrdb	Listeria monocytogenes	CP002002	CP013101	0.06	inter-species
lm_10_cj_ikclp	Listeria monocytogenes	CP002002	NZ_CP012237	0.1	inter-species
lm_13_sa_pumir	Listeria monocytogenes	CP002002	AM990992	0.13	inter-species
lm_5_sa_tvmzf	Listeria monocytogenes	CP002002	AJ938182	0.05	inter-species
lm_15_cd_urhlc	Listeria monocytogenes	CP002002	CP049958	0.15	inter-species
lm_9_vc_uzuki	Listeria monocytogenes	CP002002	NZ_CP053810	0.09	inter-species
lm_4_se_hpgep	Listeria monocytogenes	CP002002	CP034697	0.04	inter-species
lm_1_ec_lgyhn	Listeria monocytogenes	CP002002	NZ_CP033092	0.01	inter-species
lm_10_lm_wgrii	Listeria monocytogenes	HG813249	NC_003210	0.1	intra-species
lm_5_lm_ayywo	Listeria monocytogenes	HG813249	CP002004	0.05	intra-species
lm_7_lm_uaeen	Listeria monocytogenes	HG813249	NC_003210	0.07	intra-species
lm_15_lm_xkwew	Listeria monocytogenes	HG813249	CP002004	0.15	intra-species
lm_12_lm_bwviw	Listeria monocytogenes	HG813249	NC_003210	0.12	intra-species
lm_3_lm_scrvk	Listeria monocytogenes	HG813249	CP001175	0.03	intra-species
lm_5_lm_pxpgl	Listeria monocytogenes	HG813249	CP002002	0.05	intra-species
lm_1_lm_ituvf	Listeria monocytogenes	HG813249	FM242711	0.01	intra-species
lm_6_lm_thysp	Listeria monocytogenes	HG813249	CP002002	0.06	intra-species
lm_12_lm_lkdyf	Listeria monocytogenes	HG813249	CP002002	0.12	intra-species
lm_4_lm_wceer	Listeria monocytogenes	HG813249	NC_003210	0.04	intra-species
lm_1_lm_eopsa	Listeria monocytogenes	HG813249	FM242711	0.01	intra-species
lm_10_lm_mgjqw	Listeria monocytogenes	HG813249	CP002004	0.1	intra-species
lm_7_lm_tkxjg	Listeria monocytogenes	HG813249	CP002002	0.07	intra-species
lm_6_lm_itktb	Listeria monocytogenes	HG813249	CP001175	0.06	intra-species
lm_8_lm_tnzfm	Listeria monocytogenes	HG813249	CP002004	0.08	intra-species
lm_8_lm_hxmmh	Listeria monocytogenes	HG813249	CP001175	0.08	intra-species
lm_4_lm_sxnsb	Listeria monocytogenes	HG813249	CP002004	0.04	intra-species
lm_8_lm_kvzur	Listeria monocytogenes	HG813249	CP002004	0.08	intra-species
lm_10_lm_fkptf	Listeria monocytogenes	HG813249	CP002004	0.1	intra-species
lm_8_lm_ytobr	Listeria monocytogenes	HG813249	CP002004	0.08	intra-species
lm_10_lm_yelmg	Listeria monocytogenes	HG813249	CP001175	0.1	intra-species
lm_9_lm_rbcck	Listeria monocytogenes	HG813249	NC_003210	0.09	intra-species
lm_6_lm_ybswr	Listeria monocytogenes	HG813249	CP001175	0.06	intra-species
lm_11_lm_rmyyn	Listeria monocytogenes	HG813249	CP002002	0.11	intra-species
lm_5_sa_ouhhn	Listeria monocytogenes	HG813249	AP014653	0.05	inter-species
lm_15_ec_jgizk	Listeria monocytogenes	HG813249	NZ_CP101292	0.15	inter-species
lm_6_sa_qvkzr	Listeria monocytogenes	HG813249	BA000018	0.06	inter-species
lm_13_cd_lqdio	Listeria monocytogenes	HG813249	AP025558	0.13	inter-species
lm_15_bt_zlkcn	Listeria monocytogenes	HG813249	NZ_CP004870	0.15	inter-species
lm_15_ec_jphtn	Listeria monocytogenes	HG813249	NZ_CP033092	0.15	inter-species
lm_4_cp_ccaid	Listeria monocytogenes	HG813249	CP010994	0.04	inter-species
lm_6_cp_ajyge	Listeria monocytogenes	HG813249	CP000312	0.06	inter-species
lm_10_cp_uozje	Listeria monocytogenes	HG813249	CP010994	0.1	inter-species
lm_2_se_lrrit	Listeria monocytogenes	HG813249	NC_003197	0.02	inter-species
lm_1_bc_lgxwn	Listeria monocytogenes	HG813249	CP001177	0.01	inter-species
lm_7_se_jmwns	Listeria monocytogenes	HG813249	CP034697	0.07	inter-species
lm_5_vp_uzsqr	Listeria monocytogenes	HG813249	NC_004603	0.05	inter-species
lm_12_bc_fjmty	Listeria monocytogenes	HG813249	CP053931	0.12	inter-species
lm_5_cp_zbrmt	Listeria monocytogenes	HG813249	NC_003366	0.05	inter-species
lm_2_ec_ozyda	Listeria monocytogenes	HG813249	NZ_CP033092	0.02	inter-species
lm_3_vp_izhic	Listeria monocytogenes	HG813249	NZ_CP047985	0.03	inter-species
lm_8_ec_nsbmi	Listeria monocytogenes	HG813249	NC_002695	0.08	inter-species
lm_12_se_faszq	Listeria monocytogenes	HG813249	CP025452	0.12	inter-species
lm_5_vc_hfwbp	Listeria monocytogenes	HG813249	NZ_CP053810	0.05	inter-species
lm_1_vp_nvnia	Listeria monocytogenes	HG813249	NZ_CP068633	0.01	inter-species
lm_7_ec_axvzh	Listeria monocytogenes	HG813249	NZ_CP027599	0.07	inter-species
lm_12_cp_iavml	Listeria monocytogenes	HG813249	CP000312	0.12	inter-species
lm_5_vp_ujaop	Listeria monocytogenes	HG813249	NZ_CP064037	0.05	inter-species
lm_6_ec_zjqfk	Listeria monocytogenes	HG813249	NZ_CP033092	0.06	inter-species
lm_4_lm_asdec	Listeria monocytogenes	FM242711	CP002002	0.04	intra-species
lm_10_lm_qhsrv	Listeria monocytogenes	FM242711	NC_003210	0.1	intra-species
lm_1_lm_kecxw	Listeria monocytogenes	FM242711	HG813249	0.01	intra-species
lm_1_lm_iqzkk	Listeria monocytogenes	FM242711	HG813249	0.01	intra-species
lm_12_lm_dbqio	Listeria monocytogenes	FM242711	NC_003210	0.12	intra-species
lm_2_lm_clhvw	Listeria monocytogenes	FM242711	CP001175	0.02	intra-species
lm_3_lm_jpith	Listeria monocytogenes	FM242711	CP001175	0.03	intra-species
lm_4_lm_izqvd	Listeria monocytogenes	FM242711	CP002004	0.04	intra-species
lm_6_lm_cxfoy	Listeria monocytogenes	FM242711	CP001175	0.06	intra-species
lm_14_lm_ajpnx	Listeria monocytogenes	FM242711	CP002002	0.14	intra-species
lm_13_lm_lrxov	Listeria monocytogenes	FM242711	CP002002	0.13	intra-species
lm_12_lm_owixv	Listeria monocytogenes	FM242711	NC_003210	0.12	intra-species
lm_9_lm_wlrpi	Listeria monocytogenes	FM242711	NC_003210	0.09	intra-species
lm_10_lm_gjsed	Listeria monocytogenes	FM242711	HG813249	0.1	intra-species
lm_8_lm_fdisn	Listeria monocytogenes	FM242711	NC_003210	0.08	intra-species
lm_10_lm_nmfcb	Listeria monocytogenes	FM242711	CP002002	0.1	intra-species
lm_14_lm_vktcu	Listeria monocytogenes	FM242711	CP002002	0.14	intra-species
lm_10_lm_ghxsu	Listeria monocytogenes	FM242711	CP002004	0.1	intra-species
lm_2_lm_lmtvm	Listeria monocytogenes	FM242711	HG813249	0.02	intra-species
lm_10_lm_edrnt	Listeria monocytogenes	FM242711	NC_003210	0.1	intra-species
lm_15_lm_tmzhl	Listeria monocytogenes	FM242711	CP001175	0.15	intra-species
lm_15_lm_tjbni	Listeria monocytogenes	FM242711	CP002004	0.15	intra-species
lm_13_lm_tixmb	Listeria monocytogenes	FM242711	CP002004	0.13	intra-species
lm_14_lm_ieepe	Listeria monocytogenes	FM242711	CP002002	0.14	intra-species
lm_10_lm_hnbeg	Listeria monocytogenes	FM242711	CP001175	0.1	intra-species
lm_1_bc_opbyn	Listeria monocytogenes	FM242711	CP053931	0.01	inter-species
lm_14_ec_gkfth	Listeria monocytogenes	FM242711	NC_000913	0.14	inter-species
lm_4_cp_bzuic	Listeria monocytogenes	FM242711	CP010994	0.04	inter-species
lm_12_vc_qqxtr	Listeria monocytogenes	FM242711	NZ_CP053810	0.12	inter-species
lm_1_bt_pyumj	Listeria monocytogenes	FM242711	NC_020238	0.01	inter-species
lm_8_vc_vjjyn	Listeria monocytogenes	FM242711	NZ_CP043554	0.08	inter-species
lm_11_bt_xqrkg	Listeria monocytogenes	FM242711	NZ_CP004870	0.11	inter-species
lm_15_cp_jmnhm	Listeria monocytogenes	FM242711	CP010994	0.15	inter-species
lm_9_cd_pzxis	Listeria monocytogenes	FM242711	CP037839	0.09	inter-species
lm_6_cp_pxqgl	Listeria monocytogenes	FM242711	NC_003366	0.06	inter-species
lm_13_ec_tcbov	Listeria monocytogenes	FM242711	NZ_CP033092	0.13	inter-species
lm_11_cd_gusqd	Listeria monocytogenes	FM242711	AP025558	0.11	inter-species
lm_11_cj_qmtav	Listeria monocytogenes	FM242711	NZ_CP019838	0.11	inter-species
lm_5_cd_imafr	Listeria monocytogenes	FM242711	AP025558	0.05	inter-species
lm_6_cd_ufrit	Listeria monocytogenes	FM242711	AP025558	0.06	inter-species
lm_2_cp_boxmo	Listeria monocytogenes	FM242711	CP013101	0.02	inter-species
lm_13_sa_rqttl	Listeria monocytogenes	FM242711	BA000018	0.13	inter-species
lm_4_vp_iuqyb	Listeria monocytogenes	FM242711	NZ_CP068633	0.04	inter-species
lm_1_sa_rykda	Listeria monocytogenes	FM242711	AM990992	0.01	inter-species
lm_3_vp_tclgv	Listeria monocytogenes	FM242711	NZ_CP064037	0.03	inter-species
lm_14_ec_ehwcq	Listeria monocytogenes	FM242711	NZ_CP027599	0.14	inter-species
lm_9_bt_mpjdc	Listeria monocytogenes	FM242711	NZ_CP013275	0.09	inter-species
lm_13_sa_rlqyd	Listeria monocytogenes	FM242711	BA000018	0.13	inter-species
lm_3_ec_rczni	Listeria monocytogenes	FM242711	NC_000913	0.03	inter-species
lm_8_ec_lzlnv	Listeria monocytogenes	FM242711	NC_000913	0.08	inter-species
lm_3_lm_bsrpz	Listeria monocytogenes	CP002004	NC_003210	0.03	intra-species
lm_6_lm_petmf	Listeria monocytogenes	CP002004	CP002002	0.06	intra-species
lm_6_lm_mqrfe	Listeria monocytogenes	CP002004	NC_003210	0.06	intra-species
lm_5_lm_poxqn	Listeria monocytogenes	CP002004	NC_003210	0.05	intra-species
lm_9_lm_iryln	Listeria monocytogenes	CP002004	CP001175	0.09	intra-species
lm_10_lm_pfbjd	Listeria monocytogenes	CP002004	HG813249	0.1	intra-species
lm_4_lm_jxkle	Listeria monocytogenes	CP002004	FM242711	0.04	intra-species
lm_9_lm_inwub	Listeria monocytogenes	CP002004	CP001175	0.09	intra-species
lm_10_lm_deiab	Listeria monocytogenes	CP002004	CP002002	0.1	intra-species
lm_7_lm_dxlix	Listeria monocytogenes	CP002004	CP001175	0.07	intra-species
lm_2_lm_sgqgi	Listeria monocytogenes	CP002004	HG813249	0.02	intra-species
lm_5_lm_fwqhj	Listeria monocytogenes	CP002004	HG813249	0.05	intra-species
lm_3_lm_xhelt	Listeria monocytogenes	CP002004	HG813249	0.03	intra-species
lm_10_lm_yveud	Listeria monocytogenes	CP002004	HG813249	0.1	intra-species
lm_11_lm_dgepf	Listeria monocytogenes	CP002004	HG813249	0.11	intra-species
lm_1_lm_qxnlv	Listeria monocytogenes	CP002004	CP002002	0.01	intra-species
lm_6_lm_ztfnd	Listeria monocytogenes	CP002004	NC_003210	0.06	intra-species
lm_2_lm_dqpsg	Listeria monocytogenes	CP002004	HG813249	0.02	intra-species
lm_6_lm_efbnv	Listeria monocytogenes	CP002004	FM242711	0.06	intra-species
lm_9_lm_gzvii	Listeria monocytogenes	CP002004	NC_003210	0.09	intra-species
lm_13_lm_bfohy	Listeria monocytogenes	CP002004	NC_003210	0.13	intra-species
lm_2_lm_fqcmf	Listeria monocytogenes	CP002004	CP002002	0.02	intra-species
lm_6_lm_wajhs	Listeria monocytogenes	CP002004	CP002002	0.06	intra-species
lm_1_lm_qenpa	Listeria monocytogenes	CP002004	FM242711	0.01	intra-species
lm_8_lm_jelpg	Listeria monocytogenes	CP002004	CP001175	0.08	intra-species
lm_3_cp_uruno	Listeria monocytogenes	CP002004	CP000246	0.03	inter-species
lm_15_sa_isykr	Listeria monocytogenes	CP002004	AJ938182	0.15	inter-species
lm_5_vp_lojxi	Listeria monocytogenes	CP002004	NZ_CP047985	0.05	inter-species
lm_5_sa_nrblb	Listeria monocytogenes	CP002004	BA000018	0.05	inter-species
lm_12_se_akvrm	Listeria monocytogenes	CP002004	NZ_CP011288	0.12	inter-species
lm_14_bt_dbteo	Listeria monocytogenes	CP002004	NZ_CP004870	0.14	inter-species
lm_12_sa_pztxz	Listeria monocytogenes	CP002004	BA000018	0.12	inter-species
lm_14_vp_vlrsd	Listeria monocytogenes	CP002004	NC_004603	0.14	inter-species
lm_1_cd_irxuj	Listeria monocytogenes	CP002004	CP049958	0.01	inter-species
lm_6_vc_blneq	Listeria monocytogenes	CP002004	NZ_CP072847	0.06	inter-species
lm_10_cd_qpaxy	Listeria monocytogenes	CP002004	AP025558	0.1	inter-species
lm_14_sa_yexmm	Listeria monocytogenes	CP002004	AM990992	0.14	inter-species
lm_9_bc_tkbme	Listeria monocytogenes	CP002004	AP023014	0.09	inter-species
lm_12_sa_wakhj	Listeria monocytogenes	CP002004	BA000018	0.12	inter-species
lm_3_vp_erczi	Listeria monocytogenes	CP002004	NZ_CP083361	0.03	inter-species
lm_6_ec_aoeds	Listeria monocytogenes	CP002004	NZ_CP101292	0.06	inter-species
lm_2_ec_vpnwh	Listeria monocytogenes	CP002004	NZ_CP027599	0.02	inter-species
lm_10_ec_svxis	Listeria monocytogenes	CP002004	NC_000913	0.1	inter-species
lm_2_sa_jttcs	Listeria monocytogenes	CP002004	AP014653	0.02	inter-species
lm_12_sa_xzwbn	Listeria monocytogenes	CP002004	AP014942	0.12	inter-species
lm_15_bt_kxfce	Listeria monocytogenes	CP002004	NZ_CP013275	0.15	inter-species
lm_7_cd_qajgc	Listeria monocytogenes	CP002004	CP037839	0.07	inter-species
lm_15_bt_xikyv	Listeria monocytogenes	CP002004	NZ_CP004870	0.15	inter-species
lm_4_bt_nnbuc	Listeria monocytogenes	CP002004	NC_020238	0.04	inter-species
lm_3_vc_mmiti	Listeria monocytogenes	CP002004	NZ_CP072847	0.03	inter-species
lm_4_lm_xzeaj	Listeria monocytogenes	CP001175	FM242711	0.04	intra-species
lm_5_lm_yyrik	Listeria monocytogenes	CP001175	FM242711	0.05	intra-species
lm_12_lm_hecqc	Listeria monocytogenes	CP001175	HG813249	0.12	intra-species
lm_12_lm_tgxce	Listeria monocytogenes	CP001175	CP002002	0.12	intra-species
lm_10_lm_ykxpr	Listeria monocytogenes	CP001175	NC_003210	0.1	intra-species
lm_12_lm_wxioy	Listeria monocytogenes	CP001175	CP002002	0.12	intra-species
lm_8_lm_zvibh	Listeria monocytogenes	CP001175	CP002002	0.08	intra-species
lm_13_lm_lgnha	Listeria monocytogenes	CP001175	FM242711	0.13	intra-species
lm_5_lm_pbrqf	Listeria monocytogenes	CP001175	HG813249	0.05	intra-species
lm_10_lm_gtqhm	Listeria monocytogenes	CP001175	HG813249	0.1	intra-species
lm_8_lm_lswlu	Listeria monocytogenes	CP001175	CP002002	0.08	intra-species
lm_5_lm_tldxj	Listeria monocytogenes	CP001175	HG813249	0.05	intra-species
lm_6_lm_hadbs	Listeria monocytogenes	CP001175	CP002004	0.06	intra-species
lm_3_lm_umlnw	Listeria monocytogenes	CP001175	CP002004	0.03	intra-species
lm_8_lm_kzypv	Listeria monocytogenes	CP001175	FM242711	0.08	intra-species
lm_9_lm_dydfl	Listeria monocytogenes	CP001175	FM242711	0.09	intra-species
lm_3_lm_lueeg	Listeria monocytogenes	CP001175	NC_003210	0.03	intra-species
lm_9_lm_htiag	Listeria monocytogenes	CP001175	CP002004	0.09	intra-species
lm_10_lm_jttjc	Listeria monocytogenes	CP001175	NC_003210	0.1	intra-species
lm_15_lm_boqar	Listeria monocytogenes	CP001175	CP002004	0.15	intra-species
lm_5_lm_akjth	Listeria monocytogenes	CP001175	CP002004	0.05	intra-species
lm_6_lm_zcdsd	Listeria monocytogenes	CP001175	CP002002	0.06	intra-species
lm_13_lm_snbkw	Listeria monocytogenes	CP001175	CP002002	0.13	intra-species
lm_7_lm_bfgvs	Listeria monocytogenes	CP001175	NC_003210	0.07	intra-species
lm_8_lm_jzchg	Listeria monocytogenes	CP001175	CP002004	0.08	intra-species
lm_3_vp_jtifs	Listeria monocytogenes	CP001175	NZ_CP047985	0.03	inter-species
lm_11_ec_qzxeu	Listeria monocytogenes	CP001175	NZ_CP033092	0.11	inter-species
lm_2_bc_mgqlv	Listeria monocytogenes	CP001175	AP022964	0.02	inter-species
lm_13_bt_emfxc	Listeria monocytogenes	CP001175	NZ_CP013275	0.13	inter-species
lm_13_se_xapqt	Listeria monocytogenes	CP001175	CP022504	0.13	inter-species
lm_11_ec_bonrc	Listeria monocytogenes	CP001175	NZ_CP101292	0.11	inter-species
lm_11_se_ohmpg	Listeria monocytogenes	CP001175	NC_011205	0.11	inter-species
lm_1_cd_sfdpo	Listeria monocytogenes	CP001175	CP037839	0.01	inter-species
lm_14_sa_brhug	Listeria monocytogenes	CP001175	BA000018	0.14	inter-species
lm_2_ec_jbjuv	Listeria monocytogenes	CP001175	NZ_CP027599	0.02	inter-species
lm_2_bc_xmefe	Listeria monocytogenes	CP001175	AP023014	0.02	inter-species
lm_5_ec_jfgbc	Listeria monocytogenes	CP001175	NZ_CP027599	0.05	inter-species
lm_15_cp_xfkmw	Listeria monocytogenes	CP001175	CP013101	0.15	inter-species
lm_5_se_kohxv	Listeria monocytogenes	CP001175	NC_011205	0.05	inter-species
lm_4_ec_jlvdx	Listeria monocytogenes	CP001175	NZ_CP101292	0.04	inter-species
lm_3_se_jludn	Listeria monocytogenes	CP001175	CP034697	0.03	inter-species
lm_15_se_ttqri	Listeria monocytogenes	CP001175	NZ_CP011288	0.15	inter-species
lm_6_cd_lpneb	Listeria monocytogenes	CP001175	AP025558	0.06	inter-species
lm_9_ec_rhasf	Listeria monocytogenes	CP001175	NZ_CP027599	0.09	inter-species
lm_3_ec_pixhf	Listeria monocytogenes	CP001175	NZ_CP101292	0.03	inter-species
lm_5_ec_xzrtk	Listeria monocytogenes	CP001175	NC_000913	0.05	inter-species
lm_15_vp_gshiw	Listeria monocytogenes	CP001175	NZ_CP083361	0.15	inter-species
lm_6_cd_lyxpk	Listeria monocytogenes	CP001175	AP025558	0.06	inter-species
lm_8_bc_wwukf	Listeria monocytogenes	CP001175	AP023014	0.08	inter-species
lm_15_ec_llrwp	Listeria monocytogenes	CP001175	NZ_CP101292	0.15	inter-species
se_6_se_iynjl	Salmonella enterica	CP025452	NC_011205	0.06	intra-species
se_10_se_kbesv	Salmonella enterica	CP025452	CP045952	0.1	intra-species
se_14_se_qmkuy	Salmonella enterica	CP025452	CP034697	0.14	intra-species
se_12_se_zjcgk	Salmonella enterica	CP025452	NC_003197	0.12	intra-species
se_1_se_czkmh	Salmonella enterica	CP025452	NZ_CP011288	0.01	intra-species
se_9_se_fcbnf	Salmonella enterica	CP025452	NZ_CP011288	0.09	intra-species
se_6_se_wlmxi	Salmonella enterica	CP025452	CP022504	0.06	intra-species
se_9_se_vkurg	Salmonella enterica	CP025452	NC_003197	0.09	intra-species
se_1_se_tmrli	Salmonella enterica	CP025452	AE006468	0.01	intra-species
se_9_se_cuyey	Salmonella enterica	CP025452	NC_011205	0.09	intra-species
se_13_se_ambje	Salmonella enterica	CP025452	CP034697	0.13	intra-species
se_2_se_zgutp	Salmonella enterica	CP025452	NZ_CP011288	0.02	intra-species
se_5_se_vapen	Salmonella enterica	CP025452	AE006468	0.05	intra-species
se_14_se_djpdi	Salmonella enterica	CP025452	CP045952	0.14	intra-species
se_4_se_lupap	Salmonella enterica	CP025452	CP022504	0.04	intra-species
se_9_se_erybq	Salmonella enterica	CP025452	NC_003197	0.09	intra-species
se_8_se_ivgve	Salmonella enterica	CP025452	NZ_CP011288	0.08	intra-species
se_2_se_dlndu	Salmonella enterica	CP025452	CP022504	0.02	intra-species
se_11_se_yaevy	Salmonella enterica	CP025452	NC_011205	0.11	intra-species
se_7_se_qvipf	Salmonella enterica	CP025452	CP034697	0.07	intra-species
se_9_se_qatvm	Salmonella enterica	CP025452	AE006468	0.09	intra-species
se_10_se_vgxuy	Salmonella enterica	CP025452	CP022504	0.1	intra-species
se_7_se_twmqq	Salmonella enterica	CP025452	NC_003197	0.07	intra-species
se_11_se_nxlcu	Salmonella enterica	CP025452	NZ_CP011288	0.11	intra-species
se_12_se_eupft	Salmonella enterica	CP025452	NZ_CP011288	0.12	intra-species
se_9_ec_zedai	Salmonella enterica	CP025452	NC_000913	0.09	inter-species
se_14_bt_mppbb	Salmonella enterica	CP025452	NC_020238	0.14	inter-species
se_5_cd_ghaij	Salmonella enterica	CP025452	CP049958	0.05	inter-species
se_14_bc_kinwc	Salmonella enterica	CP025452	AP023014	0.14	inter-species
se_11_cp_sgips	Salmonella enterica	CP025452	CP013101	0.11	inter-species
se_7_lm_fnpax	Salmonella enterica	CP025452	FM242711	0.07	inter-species
se_5_cj_xohyt	Salmonella enterica	CP025452	NZ_LN831025	0.05	inter-species
se_6_vc_rdfoa	Salmonella enterica	CP025452	NZ_CP046745	0.06	inter-species
se_3_bc_rtxfq	Salmonella enterica	CP025452	CP053931	0.03	inter-species
se_7_vp_bsbxw	Salmonella enterica	CP025452	NZ_CP068633	0.07	inter-species
se_4_bc_zoadt	Salmonella enterica	CP025452	CP001177	0.04	inter-species
se_2_vc_cclyx	Salmonella enterica	CP025452	NZ_CP046745	0.02	inter-species
se_2_ec_hymwj	Salmonella enterica	CP025452	NZ_CP101292	0.02	inter-species
se_12_cj_vmjnv	Salmonella enterica	CP025452	NZ_CP012237	0.12	inter-species
se_7_bc_portj	Salmonella enterica	CP025452	CP001177	0.07	inter-species
se_5_lm_fvufk	Salmonella enterica	CP025452	CP002004	0.05	inter-species
se_8_lm_slvfy	Salmonella enterica	CP025452	FM242711	0.08	inter-species
se_10_cd_ctsck	Salmonella enterica	CP025452	AP025558	0.1	inter-species
se_1_sa_aisyi	Salmonella enterica	CP025452	AM990992	0.01	inter-species
se_9_cj_xqoud	Salmonella enterica	CP025452	NZ_LN831025	0.09	inter-species
se_13_vc_xynbz	Salmonella enterica	CP025452	NZ_CP007634	0.13	inter-species
se_7_ec_oafim	Salmonella enterica	CP025452	NZ_CP027599	0.07	inter-species
se_4_cj_zzybb	Salmonella enterica	CP025452	NZ_LN831025	0.04	inter-species
se_14_lm_wcrvv	Salmonella enterica	CP025452	CP002002	0.14	inter-species
se_2_bt_capyl	Salmonella enterica	CP025452	NC_020238	0.02	inter-species
se_12_se_slfvj	Salmonella enterica	NC_011205	CP022504	0.12	intra-species
se_6_se_rwkmh	Salmonella enterica	NC_011205	CP025452	0.06	intra-species
se_15_se_widaf	Salmonella enterica	NC_011205	CP022504	0.15	intra-species
se_7_se_mguyb	Salmonella enterica	NC_011205	NC_003197	0.07	intra-species
se_14_se_jmjog	Salmonella enterica	NC_011205	CP025452	0.14	intra-species
se_6_se_bquft	Salmonella enterica	NC_011205	NC_003197	0.06	intra-species
se_12_se_yzwyy	Salmonella enterica	NC_011205	CP034697	0.12	intra-species
se_15_se_yxrku	Salmonella enterica	NC_011205	CP034697	0.15	intra-species
se_5_se_nrpqg	Salmonella enterica	NC_011205	AE006468	0.05	intra-species
se_14_se_jkypq	Salmonella enterica	NC_011205	CP034697	0.14	intra-species
se_6_se_nxeqg	Salmonella enterica	NC_011205	NC_003197	0.06	intra-species
se_4_se_ceviy	Salmonella enterica	NC_011205	NZ_CP011288	0.04	intra-species
se_6_se_yffls	Salmonella enterica	NC_011205	CP045952	0.06	intra-species
se_6_se_xznal	Salmonella enterica	NC_011205	AE006468	0.06	intra-species
se_11_se_wluin	Salmonella enterica	NC_011205	NZ_CP011288	0.11	intra-species
se_7_se_ddteo	Salmonella enterica	NC_011205	CP045952	0.07	intra-species
se_3_se_orjnt	Salmonella enterica	NC_011205	CP045952	0.03	intra-species
se_14_se_juave	Salmonella enterica	NC_011205	NZ_CP011288	0.14	intra-species
se_5_se_twdmp	Salmonella enterica	NC_011205	CP034697	0.05	intra-species
se_12_se_zuhft	Salmonella enterica	NC_011205	AE006468	0.12	intra-species
se_5_se_vccqb	Salmonella enterica	NC_011205	CP022504	0.05	intra-species
se_9_se_lyifp	Salmonella enterica	NC_011205	NC_003197	0.09	intra-species
se_6_se_gezmq	Salmonella enterica	NC_011205	AE006468	0.06	intra-species
se_15_se_bynqs	Salmonella enterica	NC_011205	NZ_CP011288	0.15	intra-species
se_15_se_bfhyj	Salmonella enterica	NC_011205	CP022504	0.15	intra-species
se_1_bc_jtkly	Salmonella enterica	NC_011205	CP053931	0.01	inter-species
se_8_lm_plyia	Salmonella enterica	NC_011205	CP002004	0.08	inter-species
se_3_cp_rtnae	Salmonella enterica	NC_011205	CP013101	0.03	inter-species
se_9_vp_yaygn	Salmonella enterica	NC_011205	NZ_CP064037	0.09	inter-species
se_11_cp_svull	Salmonella enterica	NC_011205	NC_003366	0.11	inter-species
se_5_vc_tgtuj	Salmonella enterica	NC_011205	NZ_CP046745	0.05	inter-species
se_8_ec_opvan	Salmonella enterica	NC_011205	NC_000913	0.08	inter-species
se_9_vp_agvbq	Salmonella enterica	NC_011205	NZ_CP083361	0.09	inter-species
se_1_lm_qodmt	Salmonella enterica	NC_011205	HG813249	0.01	inter-species
se_7_vp_neipg	Salmonella enterica	NC_011205	NZ_CP064037	0.07	inter-species
se_8_cd_zidzq	Salmonella enterica	NC_011205	CP029154	0.08	inter-species
se_11_vc_biaud	Salmonella enterica	NC_011205	NZ_CP007634	0.11	inter-species
se_8_sa_csfsy	Salmonella enterica	NC_011205	AP014942	0.08	inter-species
se_11_cj_vekfx	Salmonella enterica	NC_011205	NZ_LN831025	0.11	inter-species
se_15_cj_xwclv	Salmonella enterica	NC_011205	NZ_CP019838	0.15	inter-species
se_2_lm_evkvu	Salmonella enterica	NC_011205	FM242711	0.02	inter-species
se_2_cp_ocjyj	Salmonella enterica	NC_011205	NC_003366	0.02	inter-species
se_8_bt_qmgcp	Salmonella enterica	NC_011205	NZ_CP013275	0.08	inter-species
se_13_vc_fmlbh	Salmonella enterica	NC_011205	NZ_CP053810	0.13	inter-species
se_7_ec_vdtjs	Salmonella enterica	NC_011205	NZ_CP101292	0.07	inter-species
se_8_lm_goyhs	Salmonella enterica	NC_011205	FM242711	0.08	inter-species
se_3_bc_sahvo	Salmonella enterica	NC_011205	AP023014	0.03	inter-species
se_3_vp_zshls	Salmonella enterica	NC_011205	NZ_CP047985	0.03	inter-species
se_2_vp_dnnpw	Salmonella enterica	NC_011205	NZ_CP068633	0.02	inter-species
se_10_ec_ioljb	Salmonella enterica	NC_011205	NZ_CP101292	0.1	inter-species
se_7_se_oidjk	Salmonella enterica	CP022504	CP045952	0.07	intra-species
se_10_se_fsupu	Salmonella enterica	CP022504	AE006468	0.1	intra-species
se_1_se_dklpa	Salmonella enterica	CP022504	NC_011205	0.01	intra-species
se_2_se_dimdu	Salmonella enterica	CP022504	NC_011205	0.02	intra-species
se_14_se_ohest	Salmonella enterica	CP022504	AE006468	0.14	intra-species
se_13_se_txxya	Salmonella enterica	CP022504	NC_003197	0.13	intra-species
se_15_se_gfhiq	Salmonella enterica	CP022504	CP045952	0.15	intra-species
se_7_se_aibzt	Salmonella enterica	CP022504	NZ_CP011288	0.07	intra-species
se_1_se_qlmni	Salmonella enterica	CP022504	CP034697	0.01	intra-species
se_13_se_ypbhy	Salmonella enterica	CP022504	CP025452	0.13	intra-species
se_15_se_ogfmb	Salmonella enterica	CP022504	AE006468	0.15	intra-species
se_13_se_dagbo	Salmonella enterica	CP022504	CP045952	0.13	intra-species
se_8_se_rqmrz	Salmonella enterica	CP022504	NC_011205	0.08	intra-species
se_10_se_bsmon	Salmonella enterica	CP022504	NC_003197	0.1	intra-species
se_11_se_pueby	Salmonella enterica	CP022504	CP025452	0.11	intra-species
se_12_se_igeir	Salmonella enterica	CP022504	AE006468	0.12	intra-species
se_3_se_yniys	Salmonella enterica	CP022504	NC_011205	0.03	intra-species
se_12_se_lxtqs	Salmonella enterica	CP022504	NC_003197	0.12	intra-species
se_4_se_wezds	Salmonella enterica	CP022504	CP045952	0.04	intra-species
se_10_se_okrzh	Salmonella enterica	CP022504	CP045952	0.1	intra-species
se_13_se_mzves	Salmonella enterica	CP022504	CP034697	0.13	intra-species
se_10_se_tobrf	Salmonella enterica	CP022504	AE006468	0.1	intra-species
se_12_se_jzqfn	Salmonella enterica	CP022504	CP034697	0.12	intra-species
se_1_se_tcraf	Salmonella enterica	CP022504	CP034697	0.01	intra-species
se_9_se_hfcru	Salmonella enterica	CP022504	NC_003197	0.09	intra-species
se_1_vp_vomfo	Salmonella enterica	CP022504	NZ_CP083361	0.01	inter-species
se_10_lm_rkrwx	Salmonella enterica	CP022504	NC_003210	0.1	inter-species
se_1_ec_ibgtv	Salmonella enterica	CP022504	NZ_CP101292	0.01	inter-species
se_10_cp_pgvam	Salmonella enterica	CP022504	NC_003366	0.1	inter-species
se_1_sa_mwikq	Salmonella enterica	CP022504	AP014653	0.01	inter-species
se_2_vc_llsee	Salmonella enterica	CP022504	NZ_CP072847	0.02	inter-species
se_12_vc_xhmgz	Salmonella enterica	CP022504	NZ_CP043554	0.12	inter-species
se_6_vc_hlkud	Salmonella enterica	CP022504	NZ_CP046745	0.06	inter-species
se_15_cd_hcfmu	Salmonella enterica	CP022504	CP049958	0.15	inter-species
se_7_cp_cwhil	Salmonella enterica	CP022504	NC_003366	0.07	inter-species
se_3_cj_hkbjh	Salmonella enterica	CP022504	NC_002163	0.03	inter-species
se_11_vp_lcscq	Salmonella enterica	CP022504	NC_004603	0.11	inter-species
se_4_sa_usftu	Salmonella enterica	CP022504	BA000018	0.04	inter-species
se_13_bc_cdovy	Salmonella enterica	CP022504	CP001177	0.13	inter-species
se_13_cd_tcwfc	Salmonella enterica	CP022504	CP029154	0.13	inter-species
se_4_lm_kuezb	Salmonella enterica	CP022504	CP001175	0.04	inter-species
se_2_vc_djtwr	Salmonella enterica	CP022504	NZ_CP046745	0.02	inter-species
se_1_ec_kjlpv	Salmonella enterica	CP022504	NZ_CP027599	0.01	inter-species
se_6_ec_jhoke	Salmonella enterica	CP022504	NZ_CP027599	0.06	inter-species
se_13_lm_kexzm	Salmonella enterica	CP022504	HG813249	0.13	inter-species
se_15_bt_exhss	Salmonella enterica	CP022504	NZ_CP004870	0.15	inter-species
se_6_bt_kpjpu	Salmonella enterica	CP022504	NZ_CP004870	0.06	inter-species
se_11_vc_hknti	Salmonella enterica	CP022504	NZ_CP007634	0.11	inter-species
se_4_lm_senki	Salmonella enterica	CP022504	NC_003210	0.04	inter-species
se_13_cd_cmegr	Salmonella enterica	CP022504	CP049958	0.13	inter-species
se_5_se_dsroi	Salmonella enterica	NZ_CP011288	AE006468	0.05	intra-species
se_9_se_drjsx	Salmonella enterica	NZ_CP011288	CP022504	0.09	intra-species
se_10_se_gbohu	Salmonella enterica	NZ_CP011288	CP025452	0.1	intra-species
se_15_se_bajil	Salmonella enterica	NZ_CP011288	CP022504	0.15	intra-species
se_9_se_wwxok	Salmonella enterica	NZ_CP011288	NC_011205	0.09	intra-species
se_11_se_guytv	Salmonella enterica	NZ_CP011288	AE006468	0.11	intra-species
se_3_se_qagud	Salmonella enterica	NZ_CP011288	CP022504	0.03	intra-species
se_14_se_grsjf	Salmonella enterica	NZ_CP011288	AE006468	0.14	intra-species
se_4_se_lofmx	Salmonella enterica	NZ_CP011288	NC_011205	0.04	intra-species
se_5_se_jizdc	Salmonella enterica	NZ_CP011288	NC_011205	0.05	intra-species
se_15_se_ypqay	Salmonella enterica	NZ_CP011288	CP022504	0.15	intra-species
se_14_se_uhwdn	Salmonella enterica	NZ_CP011288	CP045952	0.14	intra-species
se_1_se_rnyub	Salmonella enterica	NZ_CP011288	CP034697	0.01	intra-species
se_2_se_oarsg	Salmonella enterica	NZ_CP011288	NC_003197	0.02	intra-species
se_1_se_neerr	Salmonella enterica	NZ_CP011288	CP034697	0.01	intra-species
se_2_se_sgwje	Salmonella enterica	NZ_CP011288	AE006468	0.02	intra-species
se_2_se_mzcax	Salmonella enterica	NZ_CP011288	CP022504	0.02	intra-species
se_1_se_lbuse	Salmonella enterica	NZ_CP011288	NC_011205	0.01	intra-species
se_12_se_qmjyj	Salmonella enterica	NZ_CP011288	CP034697	0.12	intra-species
se_6_se_kuqzo	Salmonella enterica	NZ_CP011288	NC_003197	0.06	intra-species
se_9_se_fboft	Salmonella enterica	NZ_CP011288	CP025452	0.09	intra-species
se_6_se_hguzi	Salmonella enterica	NZ_CP011288	AE006468	0.06	intra-species
se_6_se_dqnxc	Salmonella enterica	NZ_CP011288	CP022504	0.06	intra-species
se_10_se_velcm	Salmonella enterica	NZ_CP011288	CP022504	0.1	intra-species
se_13_se_djzzo	Salmonella enterica	NZ_CP011288	CP045952	0.13	intra-species
se_8_cd_wboks	Salmonella enterica	NZ_CP011288	CP049958	0.08	inter-species
se_13_ec_trise	Salmonella enterica	NZ_CP011288	NC_002695	0.13	inter-species
se_14_ec_fmwpd	Salmonella enterica	NZ_CP011288	NC_000913	0.14	inter-species
se_13_cd_spizh	Salmonella enterica	NZ_CP011288	CP029154	0.13	inter-species
se_12_sa_ekotn	Salmonella enterica	NZ_CP011288	BA000018	0.12	inter-species
se_6_cp_adnvs	Salmonella enterica	NZ_CP011288	CP000246	0.06	inter-species
se_3_bc_sqmdu	Salmonella enterica	NZ_CP011288	AP022964	0.03	inter-species
se_3_cj_hmcxm	Salmonella enterica	NZ_CP011288	NZ_CP019838	0.03	inter-species
se_15_vc_fewrl	Salmonella enterica	NZ_CP011288	NZ_CP053810	0.15	inter-species
se_6_vp_fllxo	Salmonella enterica	NZ_CP011288	NZ_CP047985	0.06	inter-species
se_6_lm_ejefx	Salmonella enterica	NZ_CP011288	HG813249	0.06	inter-species
se_4_sa_zdhyu	Salmonella enterica	NZ_CP011288	BA000018	0.04	inter-species
se_9_cd_wvooh	Salmonella enterica	NZ_CP011288	NZ_CP076401	0.09	inter-species
se_4_vc_ghhgo	Salmonella enterica	NZ_CP011288	NZ_CP043554	0.04	inter-species
se_9_sa_pysac	Salmonella enterica	NZ_CP011288	NC_007795	0.09	inter-species
se_15_cd_qsher	Salmonella enterica	NZ_CP011288	CP037839	0.15	inter-species
se_6_cd_svraa	Salmonella enterica	NZ_CP011288	CP029154	0.06	inter-species
se_7_sa_iwkyn	Salmonella enterica	NZ_CP011288	AP014653	0.07	inter-species
se_6_vc_nshad	Salmonella enterica	NZ_CP011288	NZ_CP046745	0.06	inter-species
se_11_cd_dwylb	Salmonella enterica	NZ_CP011288	AP025558	0.11	inter-species
se_14_cd_mohhs	Salmonella enterica	NZ_CP011288	CP049958	0.14	inter-species
se_12_bc_hltmf	Salmonella enterica	NZ_CP011288	CP053931	0.12	inter-species
se_10_sa_kaecw	Salmonella enterica	NZ_CP011288	AP014942	0.1	inter-species
se_12_ec_pkivx	Salmonella enterica	NZ_CP011288	NZ_CP033092	0.12	inter-species
se_8_lm_qujsn	Salmonella enterica	NZ_CP011288	HG813249	0.08	inter-species
se_12_se_naeuy	Salmonella enterica	NC_003197	NZ_CP011288	0.12	intra-species
se_2_se_xlwvt	Salmonella enterica	NC_003197	NZ_CP011288	0.02	intra-species
se_14_se_chncz	Salmonella enterica	NC_003197	NC_011205	0.14	intra-species
se_5_se_jmfrf	Salmonella enterica	NC_003197	NC_011205	0.05	intra-species
se_7_se_ootcl	Salmonella enterica	NC_003197	CP025452	0.07	intra-species
se_1_se_uphrm	Salmonella enterica	NC_003197	CP045952	0.01	intra-species
se_11_se_dhuof	Salmonella enterica	NC_003197	NZ_CP011288	0.11	intra-species
se_7_se_jriyv	Salmonella enterica	NC_003197	CP045952	0.07	intra-species
se_14_se_xhhkl	Salmonella enterica	NC_003197	CP045952	0.14	intra-species
se_1_se_wxydt	Salmonella enterica	NC_003197	CP034697	0.01	intra-species
se_8_se_puyux	Salmonella enterica	NC_003197	CP025452	0.08	intra-species
se_10_se_qlbfb	Salmonella enterica	NC_003197	AE006468	0.1	intra-species
se_11_se_qlmka	Salmonella enterica	NC_003197	NC_011205	0.11	intra-species
se_14_se_gfrir	Salmonella enterica	NC_003197	CP045952	0.14	intra-species
se_14_se_gqdkc	Salmonella enterica	NC_003197	NZ_CP011288	0.14	intra-species
se_14_se_zexsu	Salmonella enterica	NC_003197	CP034697	0.14	intra-species
se_7_se_pzbue	Salmonella enterica	NC_003197	CP022504	0.07	intra-species
se_15_se_lnyes	Salmonella enterica	NC_003197	CP034697	0.15	intra-species
se_4_se_peamc	Salmonella enterica	NC_003197	CP045952	0.04	intra-species
se_1_se_tchxb	Salmonella enterica	NC_003197	NZ_CP011288	0.01	intra-species
se_11_se_fashv	Salmonella enterica	NC_003197	AE006468	0.11	intra-species
se_15_se_laizh	Salmonella enterica	NC_003197	CP022504	0.15	intra-species
se_2_se_bbagy	Salmonella enterica	NC_003197	CP025452	0.02	intra-species
se_1_se_sfyeq	Salmonella enterica	NC_003197	NC_011205	0.01	intra-species
se_4_se_gcjfr	Salmonella enterica	NC_003197	NZ_CP011288	0.04	intra-species
se_11_bt_lztal	Salmonella enterica	NC_003197	NC_020238	0.11	inter-species
se_3_cp_eeees	Salmonella enterica	NC_003197	CP013101	0.03	inter-species
se_1_cp_cfmfp	Salmonella enterica	NC_003197	NC_003366	0.01	inter-species
se_9_ec_fxtcz	Salmonella enterica	NC_003197	NC_002695	0.09	inter-species
se_13_lm_xhqzp	Salmonella enterica	NC_003197	CP001175	0.13	inter-species
se_15_cj_mbohg	Salmonella enterica	NC_003197	NZ_LN831025	0.15	inter-species
se_12_cp_udfxi	Salmonella enterica	NC_003197	CP013101	0.12	inter-species
se_3_cd_svmlw	Salmonella enterica	NC_003197	AP025558	0.03	inter-species
se_5_bt_zfxck	Salmonella enterica	NC_003197	NZ_CP004858	0.05	inter-species
se_15_bt_erhva	Salmonella enterica	NC_003197	NZ_CP013275	0.15	inter-species
se_2_bt_ovdgs	Salmonella enterica	NC_003197	NC_020238	0.02	inter-species
se_12_lm_fcdtr	Salmonella enterica	NC_003197	NC_003210	0.12	inter-species
se_15_vp_zzrye	Salmonella enterica	NC_003197	NZ_CP047985	0.15	inter-species
se_7_vc_tkijr	Salmonella enterica	NC_003197	NZ_CP043554	0.07	inter-species
se_2_bc_xtlap	Salmonella enterica	NC_003197	CP053931	0.02	inter-species
se_8_vc_qrnev	Salmonella enterica	NC_003197	NZ_CP043554	0.08	inter-species
se_7_lm_sldzn	Salmonella enterica	NC_003197	CP001175	0.07	inter-species
se_2_cd_husey	Salmonella enterica	NC_003197	CP029154	0.02	inter-species
se_8_vp_htrhi	Salmonella enterica	NC_003197	NZ_CP083361	0.08	inter-species
se_1_bt_bullf	Salmonella enterica	NC_003197	NZ_CP004870	0.01	inter-species
se_8_vc_mxmjj	Salmonella enterica	NC_003197	NZ_CP043554	0.08	inter-species
se_12_ec_lbihn	Salmonella enterica	NC_003197	NC_000913	0.12	inter-species
se_4_lm_ohozj	Salmonella enterica	NC_003197	CP002002	0.04	inter-species
se_3_lm_vevya	Salmonella enterica	NC_003197	FM242711	0.03	inter-species
se_1_sa_bckdv	Salmonella enterica	NC_003197	NC_007795	0.01	inter-species
se_6_se_kzgfu	Salmonella enterica	CP034697	CP045952	0.06	intra-species
se_15_se_qqclh	Salmonella enterica	CP034697	NC_011205	0.15	intra-species
se_6_se_ysugd	Salmonella enterica	CP034697	CP022504	0.06	intra-species
se_15_se_kmulc	Salmonella enterica	CP034697	AE006468	0.15	intra-species
se_4_se_kuceh	Salmonella enterica	CP034697	CP045952	0.04	intra-species
se_3_se_rzcfp	Salmonella enterica	CP034697	CP025452	0.03	intra-species
se_11_se_mwrlv	Salmonella enterica	CP034697	CP022504	0.11	intra-species
se_8_se_zqbud	Salmonella enterica	CP034697	CP025452	0.08	intra-species
se_5_se_rvppo	Salmonella enterica	CP034697	NC_003197	0.05	intra-species
se_11_se_gtrzv	Salmonella enterica	CP034697	AE006468	0.11	intra-species
se_5_se_pnmop	Salmonella enterica	CP034697	NZ_CP011288	0.05	intra-species
se_4_se_vlcjk	Salmonella enterica	CP034697	AE006468	0.04	intra-species
se_6_se_uzcvj	Salmonella enterica	CP034697	NZ_CP011288	0.06	intra-species
se_1_se_etvwc	Salmonella enterica	CP034697	NC_011205	0.01	intra-species
se_10_se_dymdf	Salmonella enterica	CP034697	NC_011205	0.1	intra-species
se_4_se_hrvvf	Salmonella enterica	CP034697	CP025452	0.04	intra-species
se_8_se_achtl	Salmonella enterica	CP034697	NZ_CP011288	0.08	intra-species
se_11_se_gbnza	Salmonella enterica	CP034697	CP022504	0.11	intra-species
se_10_se_fzzsb	Salmonella enterica	CP034697	NC_003197	0.1	intra-species
se_10_se_mkoup	Salmonella enterica	CP034697	NC_011205	0.1	intra-species
se_6_se_blnbb	Salmonella enterica	CP034697	NZ_CP011288	0.06	intra-species
se_11_se_nzcgl	Salmonella enterica	CP034697	NZ_CP011288	0.11	intra-species
se_13_se_ajowu	Salmonella enterica	CP034697	NC_011205	0.13	intra-species
se_1_se_mxvns	Salmonella enterica	CP034697	NC_011205	0.01	intra-species
se_6_se_wynfm	Salmonella enterica	CP034697	NC_003197	0.06	intra-species
se_13_lm_bvbcx	Salmonella enterica	CP034697	CP002002	0.13	inter-species
se_13_ec_mibkc	Salmonella enterica	CP034697	NZ_CP101292	0.13	inter-species
se_7_cd_mwtdf	Salmonella enterica	CP034697	NZ_CP076401	0.07	inter-species
se_10_vc_givjs	Salmonella enterica	CP034697	NZ_CP043554	0.1	inter-species
se_1_bt_bkeqw	Salmonella enterica	CP034697	NC_020238	0.01	inter-species
se_12_cd_qamcx	Salmonella enterica	CP034697	CP029154	0.12	inter-species
se_14_lm_slybv	Salmonella enterica	CP034697	CP002004	0.14	inter-species
se_11_cp_gmgls	Salmonella enterica	CP034697	CP010994	0.11	inter-species
se_6_cj_ljrfx	Salmonella enterica	CP034697	NC_002163	0.06	inter-species
se_7_ec_fhtqu	Salmonella enterica	CP034697	NZ_CP101292	0.07	inter-species
se_14_cp_uigrl	Salmonella enterica	CP034697	CP000312	0.14	inter-species
se_12_lm_ixwsa	Salmonella enterica	CP034697	FM242711	0.12	inter-species
se_7_vc_tlbjp	Salmonella enterica	CP034697	NZ_CP053810	0.07	inter-species
se_11_bt_vkrfy	Salmonella enterica	CP034697	NZ_CP004858	0.11	inter-species
se_7_bc_qswqp	Salmonella enterica	CP034697	AP022964	0.07	inter-species
se_9_ec_fukoe	Salmonella enterica	CP034697	NC_000913	0.09	inter-species
se_13_lm_kyiqk	Salmonella enterica	CP034697	CP002002	0.13	inter-species
se_3_vc_nuqmr	Salmonella enterica	CP034697	NZ_CP046745	0.03	inter-species
se_6_bc_usvwu	Salmonella enterica	CP034697	AP023014	0.06	inter-species
se_7_bt_hroar	Salmonella enterica	CP034697	NZ_CP004858	0.07	inter-species
se_11_cp_dmpbg	Salmonella enterica	CP034697	CP010994	0.11	inter-species
se_5_vc_zhahn	Salmonella enterica	CP034697	NZ_CP053810	0.05	inter-species
se_3_cj_yidrl	Salmonella enterica	CP034697	NZ_CP019838	0.03	inter-species
se_5_cp_vtvpb	Salmonella enterica	CP034697	CP000312	0.05	inter-species
[truncated: 901 more rows]

## Sheet: S6
SampleID	species	accession
Bacillus_cereus	Bacillus cereus	AE016877
Bacillus_cereus_1	Bacillus cereus	CP001177
Bacillus_cereus_1_plasmid0	Bacillus cereus	CP001177
Bacillus_cereus_2	Bacillus cereus	AP023014
Bacillus_cereus_2_plasmid1	Bacillus cereus	AP023014
Bacillus_cereus_3	Bacillus cereus	AP022964
Bacillus_cereus_3_plasmid2	Bacillus cereus	AP022964
Bacillus_cereus_4	Bacillus cereus	CP053931
Bacillus_thuringiensis	Bacillus thuringiensis	NC_005957
Bacillus_thuringiensis_1	Bacillus thuringiensis	NZ_CP013275
Bacillus_thuringiensis_1_plasmid0	Bacillus thuringiensis	NZ_CP013275
Bacillus_thuringiensis_2	Bacillus thuringiensis	NZ_CP004870
Bacillus_thuringiensis_2_plasmid1	Bacillus thuringiensis	NZ_CP004870
Bacillus_thuringiensis_3	Bacillus thuringiensis	NZ_CP004858
Bacillus_thuringiensis_3_plasmid2	Bacillus thuringiensis	NZ_CP004858
Bacillus_thuringiensis_4	Bacillus thuringiensis	NC_020238
Campylobacter_jejuni_0	Campylobacter jejuni	NC_002163
Campylobacter_jejuni_0_plasmid0	Campylobacter jejuni	NC_002163
Campylobacter_jejuni_1	Campylobacter jejuni	NZ_LN831025
Campylobacter_jejuni_1_plasmid1	Campylobacter jejuni	NZ_LN831025
Campylobacter_jejuni_2	Campylobacter jejuni	NZ_CP019838
Campylobacter_jejuni_2_plasmid2	Campylobacter jejuni	NZ_CP019838
Campylobacter_jejuni_3	Campylobacter jejuni	NZ_CP012205
Campylobacter_jejuni_4	Campylobacter jejuni	NZ_CP012237
Clostridium_difficile_0	Clostridioides difficile	NZ_CP076401
Clostridium_difficile_1	Clostridioides difficile	CP037839
Clostridium_difficile_1_plasmid0	Clostridioides difficile	CP037839
Clostridium_difficile_2	Clostridioides difficile	CP049958
Clostridium_difficile_2_plasmid1	Clostridioides difficile	CP049958
Clostridium_difficile_3	Clostridioides difficile	CP029154
Clostridium_difficile_3_plasmid2	Clostridioides difficile	CP029154
Clostridium_difficile_4	Clostridioides difficile	AP025558
Clostridium_perfringens_0	Clostridium perfringens	CP000246
Clostridium_perfringens_1	Clostridium perfringens	CP000312
Clostridium_perfringens_1_plasmid0	Clostridium perfringens	CP000312
Clostridium_perfringens_2	Clostridium perfringens	NC_003366
Clostridium_perfringens_2_plasmid1	Clostridium perfringens	NC_003366
Clostridium_perfringens_3	Clostridium perfringens	CP013101
Clostridium_perfringens_3_plasmid2	Clostridium perfringens	CP013101
Clostridium_perfringens_4	Clostridium perfringens	CP010994
Escherichia_coli_0	Escherichia coli	NC_000913
Escherichia_coli_0_plasmid0	Escherichia coli	NC_000913
Escherichia_coli_1	Escherichia coli	NC_002695
Escherichia_coli_1_plasmid1	Escherichia coli	NC_002695
Escherichia_coli_2	Escherichia coli	NZ_CP027599
Escherichia_coli_2_plasmid2	Escherichia coli	NZ_CP027599
Escherichia_coli_3	Escherichia coli	NZ_CP033092
Escherichia_coli_4	Escherichia coli	NZ_CP101292
Listeria_monocytogenes_0	Listeria monocytogenes	NC_003210
Listeria_monocytogenes_0_plasmid0	Listeria monocytogenes	NC_003210
Listeria_monocytogenes_1	Listeria monocytogenes	CP002002
Listeria_monocytogenes_1_plasmid1	Listeria monocytogenes	CP002002
Listeria_monocytogenes_2	Listeria monocytogenes	HG813249
Listeria_monocytogenes_2_plasmid2	Listeria monocytogenes	HG813249
Listeria_monocytogenes_3	Listeria monocytogenes	FM242711
Listeria_monocytogenes_4	Listeria monocytogenes	CP002004
Listeria_monocytogenes_5	Listeria monocytogenes	CP001175
Salmonella_enterica_0	Salmonella enterica	CP025452
Salmonella_enterica_0_plasmid0	Salmonella enterica	CP025452
Salmonella_enterica_1	Salmonella enterica	NC_011205
Salmonella_enterica_1_plasmid1	Salmonella enterica	NC_011205
Salmonella_enterica_2	Salmonella enterica	CP022504
Salmonella_enterica_2_plasmid2	Salmonella enterica	CP022504
Salmonella_enterica_3	Salmonella enterica	NZ_CP011288
Salmonella_enterica_4	Salmonella enterica	NC_003197
Salmonella_enterica_5	Salmonella enterica	CP034697
Salmonella_enterica_6	Salmonella enterica	CP045952
Salmonella_enterica_7	Salmonella enterica	AE006468
Staphylococcus_aureus_0	Staphylococcus aureus	NC_007795
Staphylococcus_aureus_0_plasmid0	Staphylococcus aureus	NC_007795
Staphylococcus_aureus_1	Staphylococcus aureus	AJ938182
Staphylococcus_aureus_1_plasmid1	Staphylococcus aureus	AJ938182
Staphylococcus_aureus_2	Staphylococcus aureus	AM990992
Staphylococcus_aureus_2_plasmid2	Staphylococcus aureus	AM990992
Staphylococcus_aureus_3	Staphylococcus aureus	AP014653
Staphylococcus_aureus_4	Staphylococcus aureus	AP014942
Staphylococcus_aureus_5	Staphylococcus aureus	BA000018
Vibrio_cholerae_1	Vibrio cholerae	NZ_CP043554
Vibrio_cholerae_1_plasmid0	Vibrio cholerae	NZ_CP043554
Vibrio_cholerae_2	Vibrio cholerae	NZ_CP046745
Vibrio_cholerae_2_plasmid1	Vibrio cholerae	NZ_CP046745
Vibrio_cholerae_3	Vibrio cholerae	NZ_CP007634
Vibrio_cholerae_3_plasmid2	Vibrio cholerae	NZ_CP007634
Vibrio_cholerae_4	Vibrio cholerae	NZ_CP072847
Vibrio_cholerae_5	Vibrio cholerae	NZ_CP053810
Vibrio_parahaemolyticus_1	Vibrio parahaemolyticus	NC_004603
Vibrio_parahaemolyticus_1_plasmid0	Vibrio parahaemolyticus	NC_004603
Vibrio_parahaemolyticus_2	Vibrio parahaemolyticus	NZ_CP083361
Vibrio_parahaemolyticus_2_plasmid1	Vibrio parahaemolyticus	NZ_CP083361
Vibrio_parahaemolyticus_3	Vibrio parahaemolyticus	NZ_CP068633
Vibrio_parahaemolyticus_3_plasmid2	Vibrio parahaemolyticus	NZ_CP068633
Vibrio_parahaemolyticus_4	Vibrio parahaemolyticus	NZ_CP064037
Vibrio_parahaemolyticus_5	Vibrio parahaemolyticus	NZ_CP047985
